# Supplementary material for: Comparative genomics and metabolic profiling of the genus Lysobacter
Source: BMC Genomics. 2015 Nov 23;16:991. doi: 10.1186/s12864-015-2191-z (PMC4657364; doi:10.1186/s12864-015-2191-z)
Supplement: Additional file 4: Mass lists of the dried droplet mass spectrometry analyses. — (XLSX 610 kb) [file 12864_2015_2191_MOESM4_ESM.xlsx]

## Sheet: Info
De Bruijn et al, BMC Genomics 2015
Mass lists of MALDI-TOF of dried methanol extracts of Lysobacter colonies grown on regular thickness R2A (Regular) of thin R2A (Thin) plates
Lant76	Lysobacter antibioticus strain 76
LantATCC29479	Lysobacter antibioticus strain ATCC29479
Lcap55	Lysobacter capsici strain 55
Lgum3211	Lysobacter gummosus strain 3.2.11
LenzC3	Lysobacter enzymogenes strain C3
LenzDCA	Lysobacter enzymogenes strain DCA (Clp mutant of strain C3)

## Sheet: Matrix_blank
Spectrum: D:\Users\ireneb\Mass Spec Data Xu\Irene_Lysobacter project_UCSD_Xu\MALDI data\Dried droplet\131210_MALDI_DD_Lysobacter\Flexanalysis\131115_MALDI_RP_MeOH_Extract_Matrix_Blank\0_H12\1\1Ref
m/z	time	Intens.	SN	Quality Fac.	Res.	Area	Rel. Intens.	FWHM	Chi^2	Bk. Peak
38.5082	6911.72	57.419	10.7072	358.644	678.841	3.7672	0.00169593	0.0567264	27.0597	0
73.6196	9459.63	55.5673	8.05894	431.409	1028.99	5.04144	0.00164124	0.0715456	18.8619	0
106.589	11330.5	301.16	37.6925	706.712	1026.2	38.3014	0.00889508	0.103868	389.852	0
120.586	12035.2	84.1874	9.98397	39.3367	1019.33	11.8957	0.00248657	0.1183	676.779	0
121.6	12084.6	583.401	69.137	1385.08	965.62	91.3515	0.0172314	0.125929	847.538	0
136.587	12792.4	18117.5	2009.14	5387.73	918.763	3373.15	0.535119	0.148665	764128	0
145.627	13200.5	3589.13	387.427	4682.14	1002.25	657.224	0.106009	0.1453	28173.8	0
146.609	13244.1	2244.49	241.339	26227.9	825.774	488.236	0.0662933	0.177541	4451.72	0
153.605	13550.3	5952.29	622.092	2556.14	1064.27	1099.58	0.175807	0.14433	115147	0
154.616	13594	1647.19	171.981	2122.32	1048.09	306.93	0.0486516	0.147522	12498.5	0
163.648	13978	3317.71	338.147	8785.14	1046.17	664.022	0.0979922	0.156426	17451.4	0
171.627	14308.4	27922.1	2805.47	13560.3	882.245	6912.87	0.824709	0.194535	1.21388e+06	0
172.613	14348.7	2613.99	262.362	1288.01	706.54	787.268	0.0772069	0.244307	91538.5	0
174.606	14429.8	233.956	23.4122	2512.57	988.707	51.7467	0.00691014	0.176601	163.576	0
176.611	14511	82.6954	8.26017	521.502	1291.46	14.2364	0.0024425	0.136753	37.3877	0
189.646	15027.5	13899.1	1358.01	27037.9	863.022	3811.1	0.410524	0.219746	218750	0
190.652	15066.6	4653.55	453.566	19238.8	882.284	1256.43	0.137448	0.216089	29765.5	0
191.669	15106.1	5231.87	509.82	46200.9	978.659	1294.68	0.154529	0.195848	15785.6	0
206.703	15677.3	78.2626	7.43156	60.8111	1421.47	14.199	0.00231157	0.145415	302.024	0
211.655	15860.9	12882.5	1215.67	28217.7	946.313	3634.82	0.3805	0.223663	182712	0
226.684	16405.3	1594.98	147.16	5866.04	1030.05	442.003	0.0471094	0.220071	9340.02	0
227.669	16440.3	1075.8	99.147	6674.03	1165.14	267.603	0.031775	0.195401	3561.52	0
233.645	16651.3	1392.83	127	13486.6	1174.03	352.201	0.0411388	0.199011	3114.33	0
249.708	17205.2	1137.68	102.283	9891.02	1407.26	270.008	0.0336026	0.177443	1930.12	0
250.698	17238.8	149.455	13.4685	484.136	1499.44	32.8376	0.00441432	0.167195	127.734	0
255.935	17415.2	304.382	27.2718	4653.09	1428.48	72.3956	0.00899025	0.179166	136.77	0
267.736	17806.2	472.295	41.9183	13028.2	1420.24	117.272	0.0139497	0.188514	200.338	0
269.731	17871.4	109.759	9.76492	703.737	1188.53	31.8556	0.00324186	0.226946	64.0405	0
272.688	17967.7	111.482	9.85446	901.817	2080.84	18.8177	0.00329273	0.131047	35.5639	0
277.726	18130.5	84.7251	7.50881	454.646	1592.06	19.3222	0.00250245	0.174444	48.4682	0
282.712	18290.1	76.7681	6.77162	289.621	1624.35	17.7153	0.00226743	0.174046	63.9244	0
283.977	18330.4	124.442	10.9929	1708.49	1510.35	31.8703	0.00367552	0.188021	31.4629	0
290.768	18545.2	82.4023	7.22541	220.903	2005.47	16.0264	0.00243384	0.144987	82.2897	0
293.741	18638.4	5520.96	486.178	6502.49	1147.03	1842.87	0.163067	0.256088	68021.8	0
299.759	18825.7	2938.58	258.995	5296.38	1198.83	957.987	0.0867941	0.250042	27086	0
307.738	19071.1	1026.77	90.6362	28228.9	1440.75	290.689	0.0303267	0.213595	734.582	0
309.758	19132.7	240.05	21.184	1374.12	1362.77	72.4263	0.00709013	0.2273	169.676	0
311.599	19188.7	399.085	35.2284	1039	1231.32	142.773	0.0117874	0.253061	607.147	0
316.749	19344.4	589.115	52.3096	21979.7	1763.85	144.135	0.0174001	0.179578	195.074	0
317.764	19375	227.454	20.2308	1182.74	1871.29	52.8654	0.00671809	0.16981	162.453	0
318.771	19405.2	155.378	13.7817	1000.14	1679.87	39.8198	0.00458925	0.18976	77.0179	0
325.811	19615.4	216.225	19.338	164.769	692.309	133.024	0.00638644	0.470615	1590.62	0
326.775	19644	248.79	22.2591	687.217	1598.58	67.3607	0.00734827	0.204416	273.759	0
327.746	19672.8	177.069	15.8057	1047.31	1358.77	57.7507	0.00522993	0.241208	105.467	0
330.769	19762.1	311.575	27.9796	1440.81	1553.09	88.9631	0.00920271	0.212975	388.456	0
332.775	19821.1	556.685	50.0529	284.372	1540.25	161.626	0.0164423	0.216052	24033.6	0
334.795	19880.4	4854.17	436.931	6402.93	1283.61	1692.87	0.143373	0.260822	43796.3	0
336.8	19939	799.684	72.1393	3202.29	1478.18	241.261	0.0236195	0.227848	2226.25	0
338.045	19975.3	125.491	11.3078	599.606	1659.97	34.0123	0.0037065	0.203645	104.385	0
343.79	20142.1	29535.3	2669.08	2418.62	1138.72	11935.5	0.872356	0.301908	1.69745e+06	0
353.821	20430	88.9959	8.08157	72.2801	972.028	42.5572	0.00262859	0.364003	497.002	0
360.777	20627.2	399.433	36.4123	1627.83	1943.74	101.673	0.0117977	0.18561	876.624	0
361.776	20655.4	669.902	61.3194	2890.59	1701.15	192.822	0.0197863	0.212666	2288.68	0
362.783	20683.7	1076.82	98.3447	7277.72	1696.11	325.102	0.031805	0.213891	1923.06	0
364.789	20740.1	70.7626	6.49645	249.701	2135.54	16.6208	0.00209005	0.170818	56.4463	0
365.821	20769	115.242	10.5962	1433.92	2121.13	27.1717	0.00340379	0.172465	28.362	0
378.831	21130.4	33856.9	3166.85	2904.48	1099.36	15912.2	1	0.344591	2.16986e+06	0
397.824	21647	304.85	29.2316	194.873	2129.26	80.2551	0.00900405	0.186836	4347.84	0
399.855	21701.4	2151.37	206.848	11358.7	1665.72	722.765	0.0635429	0.240049	6230.67	0
400.839	21727.8	996.393	95.6665	5591.4	1866.34	295.937	0.0294295	0.214773	2370.19	0
412.889	22048	586.053	57.2939	1969.2	1593.75	211.26	0.0173097	0.259068	1116.65	0
413.867	22073.7	302.177	29.1903	1424.91	2964.17	60.2949	0.00892513	0.139623	167.336	0
415.854	22126	88.8333	8.70827	292.922	2268.47	22.5589	0.00262379	0.183319	83.3529	0
416.791	22150.6	161.062	15.7766	2067.57	1851.02	51.5052	0.00475714	0.225168	47.449	0
422.833	22308.7	86.1327	8.48125	461.028	2185.58	23.6036	0.00254402	0.193465	52.6375	0
434.9	22620.9	95.7936	9.61426	376.091	2331.92	25.4211	0.00282936	0.186499	73.1574	0
436.865	22671.3	82.9583	8.32427	162.259	2365.43	21.7093	0.00245026	0.184688	134.246	0
438.821	22721.4	183.674	18.5264	431.767	1816.89	63.4256	0.005425	0.241523	304.028	0
440.911	22774.8	137.336	13.8722	569.151	1294.6	68.2245	0.00405635	0.340577	158.075	0
444.805	22874	85.8463	8.73121	751.989	2140.49	25.4281	0.00253556	0.207805	35.2847	0
456.905	23179.3	67.3156	6.91616	269.238	2105.2	20.5835	0.00198824	0.217036	56.253	0
482.885	23821.6	84.8324	9.04518	242.176	2589.57	22.8588	0.00250561	0.186473	102.478	0
484.897	23870.6	187.749	20.0832	570.572	2564.65	51.0033	0.00554536	0.18907	195.985	0
505.926	24376.9	805.963	87.9805	17278.1	2354.49	255.416	0.023805	0.214877	729.179	0
514.899	24589.7	69.1836	7.55286	184.364	4061.07	13.186	0.00204341	0.126789	65.1101	0
515.921	24613.8	92.1782	10.109	236.293	2822.02	24.8328	0.00272258	0.18282	105.931	0
516.938	24637.8	113.295	12.4273	349.245	2814.61	30.2528	0.00334629	0.183663	106.976	0
517.928	24661.1	189.534	21.0062	701.941	2678.59	54.0398	0.0055981	0.193358	172.741	0
519.923	24708	206.526	22.9849	791.587	2588.55	60.6656	0.00609995	0.200855	179.164	0
523.924	24801.8	105.695	11.7871	522.542	2926.97	27.9347	0.00312183	0.178999	68.4039	0
533.921	25034.7	63.0904	7.12958	552.142	3103.04	16.0878	0.00186344	0.172064	23.5399	0
542.936	25242.9	74.5116	8.62134	411.171	2966.15	20.3226	0.00220078	0.183044	42.3223	0
549.906	25402.6	81.6366	9.57419	684.945	3987.41	16.8204	0.00241122	0.137911	25.4434	0
560.951	25653.7	150.85	17.8883	1638.32	3247.9	39.239	0.00445551	0.172712	47.3181	0
567.932	25811.1	636.761	76.914	4392.94	2732.83	200.182	0.0188074	0.207818	1177.91	0
611.993	26783.1	197.387	25.75	1939.03	3500.13	54.3647	0.00583003	0.174849	62.5313	0
621.983	26998.5	62.5034	8.32586	310.945	3142.87	19.1642	0.0018461	0.197903	41.1413	0
623.99	27041.6	53.0531	7.0771	185.883	3180.54	16.1526	0.00156698	0.19619	49.7228	0
625.985	27084.4	108.173	14.4421	743.772	3407.98	31.1726	0.003195	0.183682	57.6026	0
639.002	27361.6	59.4731	8.13963	276.648	3718.3	16.1711	0.0017566	0.171853	45.5104	0
649.906	27591.7	110.532	15.49	1014.61	2906.08	40.0418	0.00326469	0.223637	44.1361	0
706.031	28746.5	114.148	17.2641	880.813	4041.53	32.9619	0.00337149	0.174694	51.4046	0

## Sheet: R2A_blank
Spectrum: D:\Users\ireneb\Mass Spec Data Xu\Irene_Lysobacter project_UCSD_Xu\MALDI data\Dried droplet\131210_MALDI_DD_Lysobacter\Flexanalysis\131115_MALDI_RP_MeOH_Extract_R2A_Blank_1\0_A1\1\1Ref												Spectrum: D:\Users\ireneb\Mass Spec Data Xu\Irene_Lysobacter project_UCSD_Xu\MALDI data\Dried droplet\131210_MALDI_DD_Lysobacter\Flexanalysis\131115_MALDI_RP_MeOH_Extract_R2A_Blank_2\0_A2\1\1Ref
Biological rep 1												Biological rep 2
m/z	time	Intens.	SN	Quality Fac.	Res.	Area	Rel. Intens.	FWHM	Chi^2	Bk. Peak		m/z	time	Intens.	SN	Quality Fac.	Res.	Area	Rel. Intens.	FWHM	Chi^2	Bk. Peak
22.5581	5349.3	48.8501	9.24392	599.124	552.669	2.22126	0.00225922	0.0408166	10.73	0		38.5169	6912.46	3027.18	548.456	611.428	566.379	238.443	0.224144	0.0680054	43760.1	0
38.515	6912.31	3833.17	651.323	626.663	564.013	303.183	0.177276	0.0682875	69735.7	0		40.5064	7082.29	63.9808	11.3549	555.071	696.586	4.34541	0.00473738	0.0581498	20.5959	0
40.5055	7082.22	83.7931	13.9349	800.541	754.502	5.26799	0.00387526	0.0536851	23.9416	0		103.664	11177.5	1060.01	153.83	486.694	939.797	140.397	0.0784872	0.110305	6841.03	0
73.6368	9460.7	69.6677	10.1349	383.297	1068.47	5.66265	0.00322199	0.0689179	30.4649	0		113.612	11689.5	43.9255	6.25944	544.757	1165.36	5.14541	0.00325241	0.0974912	10.3542	0
103.665	11177.6	1311.02	173.937	494.204	914.33	178.558	0.060632	0.113378	10807	0		115.63	11790.6	157.079	22.2461	417.182	1098.35	19.9481	0.0116307	0.105276	174.416	0
113.625	11690.2	62.8399	8.13804	394.373	985.606	8.6994	0.00290621	0.115285	32.6763	0		117.632	11890	250.613	35.4128	718.253	1232.72	30.7504	0.0185563	0.0954245	219.423	0
115.63	11790.7	364.643	47.0715	481.21	1003.61	50.7724	0.016864	0.115214	859.305	0		129.721	12473.2	462.959	64.3031	584.936	1131.45	66.0254	0.0342792	0.11465	1080.13	0
117.64	11890.5	456.636	58.7125	561.007	1155.13	57.4691	0.0211184	0.101841	1067.14	0		131.673	12564.8	113.519	15.6996	562.783	1154.82	15.6917	0.00840535	0.11402	65.614	0
121.597	12084.5	58.7447	7.48336	424.796	1165.05	7.20875	0.00271682	0.104371	21.4295	0		136.589	12792.5	5074.72	700.073	3096.42	1027.2	854.909	0.375751	0.132972	102105	0
129.721	12473.2	264.031	33.0851	637.694	1047.6	39.6573	0.0122109	0.123827	343.131	0		145.628	13200.6	527.058	72.2702	1200.46	1194.95	81.6243	0.0390253	0.12187	1313.91	0
131.661	12564.2	343.54	42.8741	749.755	1200.58	46.7862	0.015888	0.109664	484.193	0		146.624	13244.7	309.525	42.1696	1389.12	1162.64	49.2343	0.0229184	0.126113	301.382	0
136.589	12792.4	9141.24	1137.14	2823.19	1006.88	1570.45	0.422763	0.135656	331888	0		147.644	13289.8	118.681	16.1939	434.635	1337.63	16.3284	0.00878759	0.110377	85.2961	0
139.637	12931.5	111.457	13.8083	680.192	1392.85	13.7782	0.00515468	0.100253	50.1858	0		151.622	13464.2	267.641	36.4152	1245.16	1134.87	43.4801	0.0198171	0.133603	162.094	0
145.627	13200.5	1307.13	161.119	882.373	1172.58	208.493	0.0604519	0.124193	9226.59	0		153.613	13550.7	1338.81	182.467	2919.53	1144.73	225.246	0.0991308	0.134191	7145.57	0
146.63	13245	698.041	85.9502	1482	1055.5	121.522	0.0322829	0.13892	2414.86	0		154.626	13594.4	545.427	74.3997	1641.64	1081.77	95.809	0.0403855	0.142939	1687.55	0
147.642	13289.7	383.722	46.9529	582.621	1149.63	60.3168	0.0177464	0.128425	705.3	0		155.645	13638.3	326.542	44.2944	880.577	1262.95	49.9175	0.0241784	0.123239	360.952	0
151.626	13464.4	505.658	61.8744	805.272	1309.74	73.6621	0.0233856	0.115768	927.75	0		163.658	13978.4	319.62	43.151	1093.12	1269.04	52.0801	0.0236659	0.128962	408.851	0
153.613	13550.7	2363.36	288.606	2961.1	1069.57	427.205	0.1093	0.143621	25158.8	0		171.618	14308.1	6143.14	828.095	15080.7	884.113	1468.37	0.454861	0.194114	100183	0
154.63	13594.6	800.759	97.884	1569.34	1031.22	147.947	0.0370334	0.149948	4428.81	0		174.714	14434.2	1267.41	169.59	5054.02	1279.72	223.235	0.093844	0.136524	3717.11	0
155.644	13638.2	517.745	62.8555	629.35	1309.07	77.0389	0.0239446	0.118897	1183.13	0		176.62	14511.3	142.961	19.1257	526.42	1318.05	23.9004	0.0105853	0.134001	112.011	0
163.65	13978	915.367	110.55	1409.19	1312.32	146.839	0.0423338	0.124702	2763	0		189.643	15027.4	2626.73	351.063	12389.8	957.767	644.224	0.194493	0.198006	18345.8	0
165.674	14062.6	124.724	15.0369	579.759	1228.22	20.8113	0.00576821	0.13489	85.3393	0		190.65	15066.6	678.671	90.6459	6344.48	1178.72	139.403	0.0502513	0.161744	1105.37	0
171.62	14308.1	14747.6	1772.27	22984.3	866.853	3607.96	0.682044	0.19798	416422	0		191.667	15106	768.925	102.673	20168.4	1247.36	150.649	0.0569341	0.153658	436.147	0
172.624	14349.2	920.212	110.461	2322.75	1052.41	191.718	0.0425579	0.164028	4708.7	0		211.66	15861.1	13505.5	1793.84	40829.6	1033.87	3482.64	1	0.204726	148163	0
174.713	14434.2	1250.96	149.683	6516.11	1172.76	237.268	0.0578542	0.148976	2887.83	0		227.695	16441.2	10076.9	1333.88	1195.99	868.318	3339.02	0.746132	0.262225	372101	0
176.628	14511.6	153.6	18.3427	407.007	1422.07	23.8237	0.00710367	0.124205	141.893	0		233.65	16651.4	2641.24	350.372	23030.4	1232.8	639.776	0.195567	0.189529	8187.7	0
189.647	15027.6	6181.21	735.103	23638.3	968.298	1524.54	0.285868	0.195856	51622.1	0		249.646	17203.2	4684.81	622.348	26036.9	1212.11	1241.44	0.346881	0.20596	21742.5	0
190.659	15066.9	1869.08	222.024	4261.66	1192.62	385.597	0.0864411	0.159866	14857.6	0		255.96	17416	5096.92	678.937	23322.3	1214.15	1381.87	0.377395	0.210813	29442.6	0
191.68	15106.5	1600.43	190.12	4716.19	1225.7	322.584	0.0740167	0.156384	9373.39	0		265.631	17737.1	2673.89	356.542	12484.8	1312.64	702.042	0.197985	0.202365	13042.6	0
211.661	15861.1	21622.6	2538.09	51598.9	1003.38	5750.66	1	0.210949	319708	0		267.775	17807.5	615.591	82.1837	1966.46	1280.76	169.437	0.0455807	0.209075	1312.11	0
227.69	16441	11333.8	1324.87	5753.34	931.014	3513.12	0.524163	0.244561	283625	0		269.825	17874.5	62.5322	8.35605	434.168	1456.08	15.3811	0.00463011	0.185309	28.9587	0
233.654	16651.6	4859.67	568.09	48901.4	1217.41	1203.31	0.22475	0.191927	12229.9	0		273.868	18006	61.5214	8.23326	727.454	1822.25	12.1212	0.00455528	0.150291	13.148	0
249.648	17203.2	6195.38	722.839	43741.4	1177.41	1696.23	0.286523	0.212031	25165.6	0		284.006	18331.4	591.56	79.2572	4446.76	1943.78	117.84	0.0438013	0.146111	748.418	0
253.826	17344.4	293.96	34.3069	54.9838	1702.99	58.134	0.013595	0.149047	9340.17	0		287.882	18454.2	237.306	31.734	2590.2	1849.1	49.3692	0.017571	0.155688	108.155	0
255.964	17416.2	5386.49	628.525	82409.6	1243.65	1439.25	0.249114	0.205817	10172.5	0		293.773	18639.4	562.288	75.9337	5815.21	1740.26	128.943	0.0416339	0.16881	642.825	0
265.632	17737.1	2753.88	321.694	17612.5	1406.91	684.736	0.127361	0.188805	10178.6	0		299.791	18826.7	317.424	42.939	4077.72	1881.2	68.7343	0.0235032	0.159362	194.625	0
267.776	17807.5	1080.07	126.477	6451.14	1474.01	262.639	0.0499508	0.181664	3015.92	0		307.78	19072.4	89.5491	12.1494	596.963	1969.4	19.2094	0.00663055	0.156281	38.2064	0
269.812	17874.1	159.773	18.7241	980.113	1515.45	38.0573	0.00738917	0.178041	81.1315	0		321.884	19498.4	129.982	17.7999	674.194	2247.72	25.8591	0.00962435	0.143205	74.9738	0
273.859	18005.6	76.16	8.92432	730.318	1675.1	16.1913	0.00352224	0.163487	21.3607	0		334.825	19881.2	502.448	69.0611	9127.25	1957.36	118.585	0.0372031	0.171059	327.68	0
284.009	18331.4	543.799	63.9352	9234.46	1718.11	121.124	0.0251496	0.165303	291.828	0		337.908	19971.3	50.6103	6.99286	554.121	2015.63	11.7888	0.00374738	0.167644	14.2261	0
287.892	18454.5	341.434	40.1767	1401.97	1943.1	68.0466	0.0157906	0.148162	315.451	0		343.82	20143	5642.64	785.398	11655.1	1442.97	1819.5	0.417802	0.238273	21056.1	0
293.768	18639.2	1691.89	198.896	15216.5	1624.7	416.689	0.0782465	0.180813	3464.12	0		362.834	20685.2	47.5148	6.67283	424.955	1462.06	16.2912	0.00351817	0.248167	17.0278	0
299.789	18826.6	705.484	83.3692	2667.93	1973.48	148.199	0.0326272	0.151909	1614.87	0		370.912	20911.2	77.2976	10.8287	336.082	2340.47	17.3746	0.0057234	0.158478	50.2228	0
307.777	19072.3	278.562	32.7498	998.736	1978.17	58.8272	0.0128829	0.155587	251.897	0		372.865	20965.5	59.053	8.34392	240.402	2320.09	12.7986	0.0043725	0.160712	39.6495	0
311.57	19187.8	58.1567	6.86963	606.12	1241.61	22.791	0.00268963	0.25094	24.7723	0		378.856	21131.1	6524.77	924.461	2555.57	1444	2336.7	0.483118	0.262365	81815.5	0
321.884	19498.4	214.033	25.4762	834.136	2147.76	44.2381	0.00989858	0.149869	162.324	0		381.823	21212.6	115.533	16.3879	763.11	2030.44	30.9663	0.00855447	0.188049	66.4414	0
334.823	19881.2	1452.31	173.765	10350.4	1934.43	352.801	0.0671666	0.173086	3704.76	0		386.921	21352	266.373	38.0428	986.426	2168.82	68.3937	0.0197233	0.178402	256.111	0
336.845	19940.3	122.944	14.7492	581.526	2039.09	28.3676	0.00568592	0.165194	75.5981	0		399.881	21702.1	146.996	21.1265	71.3202	2320.21	36.201	0.0108842	0.172346	1007.87	0
337.892	19970.9	73.9568	8.89045	934.561	2138.24	16.0961	0.00342035	0.158024	17.071	0		400.88	21728.9	752.105	108.348	3855.45	1831.44	232.416	0.0556886	0.218888	950.007	0
343.815	20142.8	9405.32	1138.18	20575.9	1413.74	3088.13	0.434977	0.243196	59423.6	0		402.881	21782.4	196.988	28.3559	1099.73	2880.59	40.2299	0.0145857	0.139861	108.785	0
356.854	20516.2	102.81	12.4755	822.712	2483.46	20.3112	0.00475475	0.143692	32.4526	0		410.813	21993.1	41.809	6.04417	466.736	1866.02	12.8153	0.00309569	0.220155	13.1353	0
360.835	20628.8	60.6849	7.43826	197.963	2142.18	14.4067	0.00280655	0.168443	59.4703	0		416.858	22152.4	651.164	94.3864	3877.52	2038.36	190.464	0.0482146	0.204507	1097.81	0
361.814	20656.4	64.6761	7.96528	96.4708	2201.56	15.0289	0.00299113	0.164345	129.766	0		422.885	22310	112.381	16.3736	731.83	2106.25	31.7793	0.00832114	0.200776	58.4801	0
362.812	20684.5	162.911	20.1	684.594	1573.18	52.0447	0.00753428	0.230624	128.429	0		438.855	22722.3	285.519	41.8299	2026.68	2557.43	70.4174	0.0211409	0.1716	274.273	0
370.912	20911.2	238.864	29.5516	1359.45	2175.56	57.1464	0.011047	0.170491	141.651	0		441.097	22779.6	306.006	45.1355	2913.99	2445.55	79.7493	0.0226578	0.180367	250.812	0
372.872	20965.7	75.7007	9.41633	364.309	1757.56	21.8231	0.003501	0.212154	49.0586	0		444.854	22875.2	247.123	36.2412	984.058	2831.81	55.9444	0.0182979	0.157092	261.556	0
378.855	21131.1	14699	1846.66	13981.1	1493.2	5138.45	0.679797	0.25372	131411	0		454.841	23127.6	76.1673	11.3704	464.396	2356.1	21.2499	0.00563971	0.193048	46.6316	0
381.81	21212.3	109.147	13.6484	313.593	2239.06	26.0955	0.00504783	0.170523	118.685	0		457.107	23184.4	190.872	28.5289	1071.57	3045.8	41.8298	0.0141329	0.150078	102.735	0
384.925	21297.5	47.7343	6.03031	78.7843	2709.25	9.56822	0.00220761	0.142078	120.833	0		460.841	23277.8	544.436	81.1341	7821.22	2757.65	134.027	0.0403121	0.167114	628.261	0
386.923	21352	471.885	59.7808	2735.9	2227.68	118.776	0.0218237	0.173689	664.21	0		476.82	23673.3	246.345	36.9854	659.565	2685.97	63.0025	0.0182403	0.177523	289.716	0
388.874	21405.1	58.1701	7.37602	499.579	2426.67	13.2698	0.00269025	0.16025	20.2162	0		568.017	25813	56.5789	9.14171	667.179	3178.46	15.921	0.00418931	0.178708	16.1699	0
394.814	21565.9	73.5101	9.39993	652.023	1876.21	21.4079	0.00339969	0.210431	27.3295	0		649.951	27592.6	61.6882	10.5163	343.271	2828.81	22.1693	0.00456762	0.229761	39.991	0
399.88	21702.1	442.474	56.6836	758.589	2306.44	108.588	0.0204635	0.173376	2210.93	0		655.959	27718.6	89.6516	15.3478	289.602	3423.14	27.0008	0.00663814	0.191625	88.7254	0
400.874	21728.7	1453.19	185.7	8208.05	1792.55	465.504	0.0672072	0.223633	2143.58	0		665.923	27926.2	131.591	22.6413	351.605	3212.32	43.3379	0.00974346	0.207303	177.655	0
402.913	21783.3	237.89	30.3826	705.629	2279.62	59.8661	0.0110019	0.176746	238.435	0		671.946	28050.9	307.127	53.2086	517.58	3750.44	88.52	0.0227408	0.179165	605.041	0
412.979	22050.3	79.185	10.2624	352.392	1781.11	26.1759	0.00366214	0.231866	59.1201	0		687.924	28379.1	146.204	25.584	462.813	3893.95	41.6424	0.0108255	0.176665	169.59	0
416.855	22152.3	780.783	101.105	9561.09	2095.11	222.53	0.0361096	0.198966	974.96	0		861.007	31715.2	68.8347	13.5225	319.183	4276.3	24.3931	0.00509678	0.201344	60.3254	0
422.874	22309.7	231.412	30.1089	859.337	2187.92	62.3541	0.0107023	0.193276	206.006	0		876.99	32005.5	254.827	50.9517	1094.63	4871.41	83.5178	0.0188683	0.180028	319.071	0
435.014	22623.8	70.5211	9.32897	172.887	2409.52	18.4369	0.00326145	0.180539	105.623	0		892.957	32292.9	101.994	20.5127	335.849	4937.71	33.4953	0.00755204	0.180844	128.266	0
438.851	22722.2	384.152	50.8508	3377.37	2601.45	93.4795	0.0177662	0.168695	328.067	0		934.415	33027.4	46.9068	9.60949	559.026	5479.71	14.9425	0.00347316	0.170523	15.9421	0
441.094	22779.5	427.77	57.0714	5985.83	2524.91	109.703	0.0197835	0.174697	257.954	0
444.849	22875.1	536.856	71.7655	1545.27	2182.64	154.951	0.0248285	0.203813	1251.9	0
451.06	23032.4	69.3719	9.2809	512.019	3084.67	14.8797	0.00320831	0.146226	25.5121	0
454.837	23127.5	56.9614	7.68081	372.922	2545.42	14.4382	0.00263435	0.178688	24.9293	0
457.099	23184.2	132.723	17.7269	1297.39	3362.62	26.6006	0.00613814	0.135935	34.0536	0
460.841	23277.8	800.269	107.492	13465.9	2545.7	213.43	0.0370108	0.181027	884.199	0
476.826	23673.4	242.207	32.8554	567.55	2459.22	67.6011	0.0112016	0.193893	338.601	0
506	24378.6	67.4536	9.26721	660.806	2287.66	22.0121	0.00311959	0.221186	24.0888	0
522.432	24766.9	195.929	27.2059	1912.91	1968.37	76.5879	0.0090613	0.265413	78.2509	0
567.996	25812.6	199.457	28.5918	902.996	2795	61.4219	0.00922446	0.203219	155.648	0
598.058	26479.6	47.578	6.92842	441.897	2783.62	15.8835	0.00220039	0.214849	17.4146	0
649.947	27592.6	113.099	16.9771	450.236	2889.24	40.2437	0.00523057	0.224955	103.644	0
655.952	27718.4	307.235	46.2773	479.205	3775.33	84.6074	0.014209	0.173747	638.203	0
665.92	27926.1	109.957	16.7167	325.826	3348.87	34.8804	0.00508529	0.198849	132.453	0
671.945	28050.9	552.335	84.336	2161.23	3528.18	170.449	0.0255443	0.190451	1164.43	0
687.922	28379.1	166.671	25.7912	340.826	3748.75	49.1171	0.0077082	0.183507	281.545	0
861.012	31715.3	111.406	18.3129	302.28	3487.11	48.7663	0.00515231	0.246913	177.998	0
876.98	32005.4	251.393	41.9049	523.181	4640.78	85.6949	0.0116264	0.188973	471.635	0
892.947	32292.8	79.3869	13.3179	376.085	4549.3	28.0411	0.00367148	0.196282	71.337	0
934.403	33027.2	66.8423	11.7393	643.248	5426.4	21.5949	0.00309132	0.172196	28.5018	0
973.462	33704.3	43.928	7.82473	649.087	6909.32	11.9782	0.00203158	0.140891	10.3366	0

## Sheet: Regular_R2A_Blank
Spectrum: D:\Users\ireneb\Mass Spec Data Xu\Irene_Lysobacter project_UCSD_Xu\MALDI data\Dried droplet\131210_MALDI_DD_Lysobacter\Flexanalysis\131115_MALDI_RP_MeOH_Extract_R2A_Regular_Blank_1\0_D1\1\1Ref												Spectrum: D:\Users\ireneb\Mass Spec Data Xu\Irene_Lysobacter project_UCSD_Xu\MALDI data\Dried droplet\131210_MALDI_DD_Lysobacter\Flexanalysis\131115_MALDI_RP_MeOH_Extract_R2A_Regular_Blank_2\0_D2\1\1Ref
Biological replicate 1; technical replicate 1												Biological replicate 1; technical replicate 2
m/z	time	Intens.	SN	Quality Fac.	Res.	Area	Rel. Intens.	FWHM	Chi^2	Bk. Peak		m/z	time	Intens.	SN	Quality Fac.	Res.	Area	Rel. Intens.	FWHM	Chi^2	Bk. Peak
22.5671	5350.32	53.6904	9.84144	183.938	475.165	2.87087	0.00400222	0.0474933	45.5446	0		38.5216	6912.88	1515.16	265.917	669.453	483.133	139.634	0.139514	0.079733	11540.3	0
38.5189	6912.64	3343.52	547.794	784.387	532.269	279.331	0.249235	0.0723673	41651.3	0		40.5088	7082.5	48.1923	8.29358	611.181	617.272	3.65584	0.0044375	0.0656256	11.0062	0
40.5061	7082.27	109.429	17.5217	1239.12	687.003	7.46983	0.00815711	0.0589605	26.1485	0		73.633	9460.46	40.4539	6.01511	299.247	889.189	4.12711	0.00372495	0.0828091	17.8763	0
73.644	9461.15	98.4892	14.2295	531.194	836.391	10.2136	0.00734164	0.0880498	51.9951	0		103.682	11178.5	548.93	74.1732	440.681	832.714	82.0832	0.0505449	0.124511	2166.37	0
103.68	11178.4	708.782	94.0093	587.147	886.777	99.3391	0.0528344	0.116918	2492.86	0		115.635	11790.9	414.144	54.6758	437.531	1001.48	60.914	0.038134	0.115464	1203.7	0
115.626	11790.4	293.143	38.3483	421.996	1013.67	41.5392	0.0218516	0.114067	592.671	0		117.644	11890.7	117.389	15.4017	1060.87	954.634	17.5662	0.010809	0.123235	37.5984	0
117.651	11891	195.498	25.4473	544.411	1041.99	27.3374	0.0145729	0.11291	206.427	0		131.683	12565.2	203.29	26.1926	518.75	963.231	34.7041	0.0187187	0.136709	263.399	0
121.621	12085.6	53.1588	6.87564	333.887	967.295	8.05157	0.00396259	0.125733	24.1999	0		135.618	12747.8	652.274	83.6964	101.803	1040.47	108.111	0.0600607	0.130342	15369.4	0
131.664	12564.4	175.412	22.4531	754.509	1080.8	26.4826	0.0130756	0.121821	128.758	0		136.616	12793.7	2092.12	268.604	2141.21	885.866	403.498	0.19264	0.154217	23919.4	0
135.651	12749.3	884.176	112.523	157.539	854.483	171.256	0.0659088	0.158752	26704.3	0		139.643	12931.8	54.1067	6.90177	349.774	1239.51	7.77294	0.00498209	0.11266	27.9145	0
136.62	12793.9	2634.45	334.767	1168.02	900.315	500.303	0.196379	0.151747	40038.4	0		145.647	13201.4	604.783	77.4967	715.549	1073.88	104.678	0.0556878	0.135627	2035.43	0
139.663	12932.7	83.8638	10.6072	461.779	1000.73	14.2523	0.00625143	0.139561	48.5557	0		146.668	13246.7	466.687	59.7427	1716.65	931.044	92.2083	0.0429721	0.15753	1115.79	0
145.652	13201.6	846.026	106.989	479.538	1044.07	151.534	0.063065	0.139504	4630.95	0		147.66	13290.5	281.685	36.1257	657.409	1040.46	50.2783	0.0259372	0.141917	413.49	0
146.661	13246.4	657.226	83.137	1051.86	975.359	123.767	0.0489913	0.150366	1758	0		151.625	13464.3	472.188	60.3336	3188.58	965.835	91.3684	0.0434786	0.156988	417.539	0
147.648	13290	275.729	34.9025	528.566	1074.6	47.722	0.0205535	0.137398	448.222	0		153.629	13551.4	419.792	53.6207	940.742	1066.22	75.7824	0.0386541	0.144088	760.553	0
151.67	13466.3	676.134	85.0254	1048.18	937.645	134.364	0.0504008	0.161756	2198.04	0		155.65	13638.5	330.235	42.257	1574.81	1104.44	57.6707	0.0304077	0.14093	189.643	0
153.624	13551.1	544.145	68.3814	820.183	1176.13	91.3564	0.0405619	0.130619	1209.16	0		163.67	13978.9	464.197	59.0998	1187.93	1186.51	81.9921	0.0427428	0.137943	601.207	0
155.65	13638.5	457.054	57.4974	864.356	1155.22	78.2387	0.03407	0.134737	671.102	0		165.668	14062.4	50.6256	6.43943	520.872	1040.08	9.78553	0.00466155	0.159284	17.4786	0
163.677	13979.2	721.44	90.088	686.348	1165.93	132.245	0.053778	0.140384	2465.61	0		171.64	14309	9564.02	1217.42	39262.8	819.066	2501.59	0.880645	0.209556	81103.1	0
165.686	14063.1	77.8937	9.74787	475.025	1071.21	14.9973	0.0058064	0.154671	41.8045	0		174.72	14434.5	800.564	101.726	3416.06	1159.66	156.078	0.0737152	0.150665	1364.11	0
171.648	14309.3	13415.2	1673.37	13003.7	876.072	3380.37	1	0.195929	190198	0		189.667	15028.3	3521.45	445.88	30917.9	918.182	923.625	0.324252	0.206568	9629.86	0
172.673	14351.2	637.03	79.6421	996.404	726.065	189.48	0.0474858	0.23782	4515.1	0		190.676	15067.6	926.882	117.405	2436.75	1146.84	200.884	0.0853464	0.166263	3846.66	0
174.74	14435.3	1281.79	159.694	3579.55	1050.5	273.096	0.0955482	0.16634	4721.42	0		191.695	15107.1	760.475	96.2817	2994.29	1205.89	157.463	0.0700237	0.158966	1848.99	0
189.675	15028.6	4672.72	581.057	9723.96	936.754	1226.8	0.348317	0.202481	24615.7	0		202.781	15530.4	60.7863	7.66676	680.741	1681.5	9.42368	0.00559714	0.120595	16.7124	0
190.695	15068.3	1140.22	141.594	2104.63	1028.66	273.887	0.0849951	0.185382	8210.58	0		211.682	15861.9	8942.73	1128.66	74480.8	953.077	2532.1	0.823438	0.222104	29997.6	0
191.711	15107.7	910.189	112.945	2752.11	1104.22	204.641	0.0678478	0.173617	3474.51	0		227.696	16441.3	5482.45	693.796	1167.41	741.793	2110.31	0.504818	0.306954	136475	0
211.69	15862.2	12803.7	1588.3	99095.9	950.038	3644.68	0.954424	0.222822	50405.9	0		233.677	16652.4	1994.95	253.43	19274.6	1018.41	583.533	0.183693	0.229454	5399.35	0
227.704	16441.5	7435.38	926.045	22561.8	902.648	2385.33	0.554252	0.252262	57765.1	0		249.673	17204.1	4138.89	529.319	13147.3	994.006	1329.44	0.381105	0.251178	28003.9	0
233.685	16652.6	2645.32	329.65	46799.4	1108.36	723.264	0.197189	0.210838	3695.68	0		255.973	17416.5	7549.55	969.4	12972.4	1000.73	2472.82	0.695155	0.255787	94986.7	0
249.679	17204.3	5152.49	644.594	28930.3	1003.9	1649.71	0.38408	0.248709	22342.6	0		265.658	17738	3008.28	387.899	10611.8	1066.34	966.342	0.276999	0.24913	16437.2	0
253.856	17345.4	133.295	16.7087	90.6588	1654.74	27.0201	0.00993613	0.153412	801.013	0		267.786	17807.8	767.015	98.831	2359.78	1116.2	242.439	0.0706259	0.239908	2279.48	0
255.994	17417.2	3044.25	381.785	152809	1183.9	859.595	0.226927	0.21623	1593.2	0		284.022	18331.9	1761.79	230.49	26990	1397.78	483.072	0.162223	0.203195	2204	0
265.665	17738.2	3602.24	452.882	19101.3	1076.33	1152.14	0.268521	0.246826	15468.4	0		287.885	18454.3	61.1348	8.02779	628.691	1409.66	16.6293	0.00562923	0.204223	20.0373	0
267.792	17808	1014.24	127.932	2655.63	1174.21	310.093	0.0756041	0.228062	3096.49	0		293.801	18640.3	861.505	113.897	7254.2	1536.76	225.753	0.0793265	0.191183	1411.23	0
269.804	17873.8	55.8326	7.0417	470.429	1195.87	16.0705	0.0041619	0.225613	21.3766	0		299.808	18827.2	241.783	32.148	5293.65	1595.74	60.6201	0.0222631	0.187881	84.3792	0
284.039	18332.4	661.117	84.4095	55670.9	1311.65	189.7	0.0492814	0.21655	147.744	0		307.801	19073	51.964	6.98985	319.366	1622.56	13.4603	0.0047848	0.189701	26.9353	0
287.911	18455.2	106.577	13.625	1251.76	1507.5	27.1701	0.0079445	0.190986	28.791	0		334.849	19882	1275.82	178.263	8177.54	1689.82	355.329	0.117477	0.198157	2578.18	0
293.801	18640.3	965.375	124.182	22146.7	1234.39	303.459	0.0719615	0.238013	832.952	0		336.859	19940.7	65.0582	9.05088	270.958	2110.03	14.4382	0.0059905	0.159647	47.8859	0
299.821	18827.6	218.513	28.2661	1767.31	1683.68	52.407	0.0162885	0.178075	109.568	0		343.845	20143.7	3082.3	435.522	36253.6	1355.37	1063.83	0.283815	0.253691	3530.7	0
307.819	19073.5	60.7622	7.91503	317.301	1686.04	14.9247	0.00452937	0.182569	35.47	0		361.846	20657.3	63.287	9.15778	106.721	1877.13	16.8795	0.00582741	0.192765	117.492	0
316.832	19346.9	45.7675	6.0175	46.7834	1722.11	11.1561	0.00341162	0.183979	141.876	0		362.837	20685.2	132.463	19.1735	644.075	1457.93	45.8652	0.012197	0.248871	99.36	0
332.854	19823.4	78.0657	10.4217	135.645	1721.14	20.1294	0.00581922	0.193391	162.363	0		378.884	21131.8	10860.2	1606.95	2950.19	1248.64	4499.6	1	0.303437	199651	0
334.863	19882.3	1267.37	169.332	39353.5	1342.84	426.376	0.0944732	0.249369	859.204	0		386.949	21352.7	142.657	21.1895	1390.38	2106.52	37.4258	0.0131357	0.183692	65.0901	0
343.849	20143.8	2906.13	391.672	1876.5	1160.86	1151.33	0.216631	0.296201	22484.7	0		399.904	21702.8	201.546	30.4016	283.571	2165.64	53.6429	0.0185582	0.184659	1140.54	0
356.895	20517.4	47.8982	6.52779	410.861	1909.23	12.071	0.00357046	0.186931	17.2151	0		400.902	21729.5	573.15	87.0951	2780.21	2070.13	162.337	0.0527751	0.19366	1098.87	0
360.861	20629.6	44.524	6.10834	133.289	1457.41	14.8385	0.00331893	0.247603	56.132	0		402.925	21783.6	169.23	25.7228	1768.54	2139.79	45.4793	0.0155825	0.188301	96.9211	0
361.861	20657.8	72.1785	9.87288	187.106	1754.52	20.1481	0.00538037	0.206246	96.0522	0		410.83	21993.6	53.1746	8.1332	138.055	1755.55	17.399	0.00489627	0.234018	85.3969	0
362.833	20685.1	162.923	22.3758	1162.4	1623.68	51.7938	0.0121447	0.223463	88.8229	0		416.897	22153.4	348.674	53.6687	3426.96	2097.91	100.45	0.0321055	0.19872	466.629	0
370.946	20912.1	104.717	14.4543	888.867	1943.46	28.4989	0.00780585	0.190869	37.4906	0		438.892	22723.2	90.3407	14.1794	649.518	2357.83	24.4426	0.00831849	0.186142	37.0758	0
372.901	20966.5	65.4114	9.0693	443.666	1726.41	19.7039	0.00487593	0.215999	34.0057	0		440.837	22772.9	51.892	8.22932	82.4789	2919.75	11.3061	0.00477817	0.150985	82.0521	0
378.895	21132.2	11065.5	1543.35	1893.05	1159.88	4917.52	0.824851	0.326667	319235	0		441.125	22780.3	191.419	30.2778	1703.76	1832.35	66.8007	0.0176257	0.240742	74.7053	0
386.95	21352.8	337.679	47.3039	3124.95	1913.51	98.7304	0.0251715	0.20222	240.127	0		444.895	22876.3	211.358	33.5173	1937.59	2033.3	65.9331	0.0194617	0.218804	157.974	0
388.906	21406	82.9604	11.712	736.951	2035.98	22.5635	0.00618409	0.191017	28.5367	0		457.157	23185.7	96.0702	15.5036	970.017	2901.61	22.539	0.00884605	0.157553	30.2768	0
394.843	21566.7	44.5825	6.31081	493.696	1638.19	14.7329	0.00332329	0.241024	14.1129	0		460.882	23278.8	517.067	84.0647	10601.7	1975.36	173.4	0.047611	0.233315	432.177	0
399.924	21703.3	215.768	30.6828	174.16	1654.06	71.7888	0.0160839	0.241784	938.904	0		476.868	23674.4	289.034	48.0607	3271.96	2209.85	90.8222	0.026614	0.215792	292.658	0
400.918	21729.9	737.733	105.167	8301.87	1653.65	253.71	0.0549925	0.242444	852.916	0		506.027	24379.3	46.4414	7.93696	736.257	3086.79	11.4578	0.00427628	0.163933	9.87036	0
402.921	21783.5	358.603	51.1712	5067.51	1663.48	122.425	0.0267312	0.242216	221.014	0		523.99	24803.4	46.1583	8.12697	476.83	2175.52	16.6504	0.00425021	0.240857	16.5841	0
410.851	21994.2	76.3006	10.95	652.912	1666.55	26.1811	0.00568764	0.246529	32.828	0		568.054	25813.9	166.128	30.3861	2041.97	3053.15	48.303	0.0152969	0.186055	109.049	0
416.908	22153.7	456.709	65.7857	6805.04	1930.2	142.062	0.0340442	0.215992	496.394	0		656.028	27720	191.783	38.0598	1222.73	2768.54	72.7687	0.0176592	0.236958	137.799	0
422.934	22311.3	44.4782	6.433	508.958	2310.82	11.328	0.00331552	0.183023	12.4844	0		672.01	28052.2	601.768	120.346	8681.77	2895.92	228.426	0.0554102	0.232054	890.164	0
438.904	22723.5	116.166	17.1761	148.331	2200.75	32.8996	0.00865928	0.199433	343.177	0		687.993	28380.5	312.169	63.8677	1130.07	2803.42	124.305	0.0287442	0.245412	528.403	0
441.132	22780.5	386.679	57.3104	2937.57	1950.65	129.462	0.028824	0.226147	235.92	0		837.556	31284.3	29.7947	6.5972	308.194	4489.71	10.0164	0.00274347	0.18655	10.7086	0
444.9	22876.4	188.502	28.0259	594.873	1662.87	71.5616	0.0140514	0.26755	222.658	0		877.064	32006.9	49.9419	11.3654	715.76	3589.93	21.9589	0.0045986	0.244312	15.0705	0
457.164	23185.8	137.157	20.5964	1671.72	2447.51	37.681	0.010224	0.186788	34.8089	0		881.584	32088.5	34.7785	7.94466	374.679	5021.42	11.2212	0.00320237	0.175565	13.4009	0
460.886	23278.9	490.562	74.0787	14799.6	1955.02	167.338	0.0365677	0.235745	255.821	0		893.03	32294.2	32.4933	7.37968	272.512	3641.86	14.3042	0.00299195	0.245212	17.9665	0
476.867	23674.4	305.649	46.9804	2096.42	2159.66	97.6697	0.0227839	0.220807	295.939	0		925.618	32872.9	44.8554	10.3795	829.227	5270.32	15.1429	0.00413024	0.175628	9.92841	0
524.018	24804	67.6413	10.8822	686.8	1909.83	27.6103	0.00504215	0.27438	26.5473	0		953.667	33362.9	31.229	7.24607	630.607	5449.32	10.6954	0.00287554	0.175007	6.02911	0
568.058	25814	213.736	35.5171	3036.2	2405.63	77.087	0.0159325	0.236137	80.432	0		969.653	33638.9	56.9158	13.3005	819.913	5178.12	20.5594	0.00524075	0.18726	17.8402	0
598.096	26480.4	48.0846	8.16693	457.733	3076.7	14.9001	0.00358435	0.194395	16.3888	0		997.712	34117.9	27.706	6.54897	502.548	4791.43	11.271	0.00255114	0.208229	7.08809	0
656.024	27719.9	177.896	31.4197	1070.94	3162.64	59.703	0.0132609	0.207429	115.904	0		1013.69	34387.6	60.5555	14.4048	885.632	4722.59	25.551	0.00557589	0.214648	19.1348	0
672.012	28052.3	482.467	85.9364	4797.51	2815.39	187.234	0.0359643	0.238692	684.256	0		1041.73	34855.9	28.6716	6.91321	531.651	4950.13	11.892	0.00264005	0.210445	7.20363	0
687.987	28380.4	269.204	48.829	694.904	2901.51	103.129	0.0200672	0.237114	409.695	0		1057.73	35120.2	63.8001	15.3272	622.75	5645.53	24.1797	0.00587465	0.187357	31.0043	0
877.056	32006.7	58.9979	11.9943	397.163	3573.12	25.7159	0.00439785	0.245459	38.5871	0		1085.76	35578.6	30.586	7.46901	502.889	4665.34	14.4856	0.00281632	0.232729	8.77628	0
969.648	33638.8	38.1148	8.01261	487.101	4450.37	15.672	0.00284118	0.21788	12.6394	0		1101.75	35837.5	46.6582	11.4778	1284.99	5675.32	18.8748	0.00429624	0.19413	7.38564	0
1013.7	34387.7	39.6694	8.52135	618.287	4278.79	18.3667	0.00295706	0.236912	12.156	0		1129.8	36287	27.4399	6.81379	664.914	5818.65	11.4702	0.00252664	0.194169	4.89374	0
1057.73	35120.3	27.4714	6.07662	457.481	3667.66	15.6162	0.00204779	0.288395	8.80705	0		1145.78	36540.5	51.6489	12.8755	967.698	6093.75	20.5905	0.00475578	0.188026	14.0383	0
1101.77	35837.7	35.0107	7.91927	648.685	4813.02	16.662	0.00260978	0.228914	9.11628	0		1189.82	37230.4	42.1746	10.5732	710.737	5715.33	19.12	0.0038834	0.208181	12.0061	0
1145.79	36540.7	31.065	7.1914	556.954	5015.98	15.057	0.00231567	0.228428	8.68422	0		1233.84	37907.2	27.8735	6.97102	978.382	5761.01	13.3771	0.00256657	0.214171	4.27496	0

## Sheet: Regular_LantATCC29479
Spectrum: D:\Users\ireneb\Mass Spec Data Xu\Irene_Lysobacter project_UCSD_Xu\MALDI data\Dried droplet\131210_MALDI_DD_Lysobacter\Flexanalysis\131115_MALDI_RP_MeOH_Extract_R2A_Regular_ATCC_1_1\0_E11\1\1Ref												Spectrum: D:\Users\ireneb\Mass Spec Data Xu\Irene_Lysobacter project_UCSD_Xu\MALDI data\Dried droplet\131210_MALDI_DD_Lysobacter\Flexanalysis\131115_MALDI_RP_MeOH_Extract_R2A_Regular_ATCC_1_2\0_E12\1\1Ref												Spectrum: D:\Users\ireneb\Mass Spec Data Xu\Irene_Lysobacter project_UCSD_Xu\MALDI data\Dried droplet\131210_MALDI_DD_Lysobacter\Flexanalysis\131115_MALDI_RP_MeOH_Extract_R2A_Regular_ATCC_2_1\0_F1\1\1Ref												Spectrum: D:\Users\ireneb\Mass Spec Data Xu\Irene_Lysobacter project_UCSD_Xu\MALDI data\Dried droplet\131210_MALDI_DD_Lysobacter\Flexanalysis\131115_MALDI_RP_MeOH_Extract_R2A_Regular_ATCC_2_2\0_F2\1\1Ref
Biological replicate 1; technical replicate 1												Biological replicate 1; technical replicate 2												Biological replicate 2; technical replicate 1												Biological replicate 2; technical replicate 2
m/z	time	Intens.	SN	Quality Fac.	Res.	Area	Rel. Intens.	FWHM	Chi^2	Bk. Peak		m/z	time	Intens.	SN	Quality Fac.	Res.	Area	Rel. Intens.	FWHM	Chi^2	Bk. Peak		m/z	time	Intens.	SN	Quality Fac.	Res.	Area	Rel. Intens.	FWHM	Chi^2	Bk. Peak		m/z	time	Intens.	SN	Quality Fac.	Res.	Area	Rel. Intens.	FWHM	Chi^2	Bk. Peak
38.5184	6912.6	1794.96	289.601	836.458	571.907	142.037	0.126097	0.0673508	11789.9	0		38.5208	6912.81	2859.52	772.124	873.909	604.276	214.276	0.238506	0.063747	28560.6	0		22.5668	5350.28	75.5108	12.2589	912.269	484.172	3.98264	0.00334362	0.0466091	18.4692	0		38.5261	6913.26	1434.11	273.474	720.212	572.653	111.477	0.171878	0.0672765	8428.88	0
40.5152	7083.04	49.6907	7.83799	591.454	530.35	4.38493	0.0034908	0.0763933	12.8804	0		40.5156	7083.07	60.2584	16.3289	713.668	509.747	5.29854	0.00502602	0.0794818	15.6457	0		38.5195	6912.69	4499.48	658.353	1334.6	607.039	337.093	0.199237	0.0634547	48203.6	0		43.5844	7337.02	52.0162	9.33306	472.166	752.787	3.60066	0.00623416	0.0578974	17.8677	0
106.597	11331	70.6586	8.50066	651.065	1206.38	7.69166	0.00496381	0.0883613	20.3136	0		43.5974	7338.07	25.5921	6.91621	223.384	729.37	1.70327	0.00213458	0.0597741	6.2133	0		40.5178	7083.26	146.162	20.9892	1552.92	583.22	11.7579	0.00647207	0.0694726	39.4784	0		57.5975	8396.52	44.0822	7.21672	303.499	787.554	3.74556	0.00528326	0.0731347	18.9792	0
121.609	12085.1	126.85	14.8591	1871.11	1087.04	17.4745	0.00891127	0.111871	23.4586	0		103.663	11177.4	109.836	24.3484	1049.59	1018.09	13.6632	0.00916114	0.10182	34.678	0		43.6017	7338.42	49.8955	7.07666	453.467	709.223	3.53614	0.00220938	0.0614781	15.5549	0		103.687	11178.7	44.087	6.0701	401.352	985.422	5.53082	0.00528383	0.105221	14.0344	0
129.724	12473.3	126.966	14.6321	1787.43	1104.64	18.1048	0.0089194	0.117436	23.1785	0		121.611	12085.2	65.8509	13.3902	523.791	1028.12	9.20506	0.00549247	0.118285	22.4352	0		106.604	11331.3	105.288	11.4518	898.89	1111.49	12.6294	0.00466216	0.0959109	32.3648	0		121.624	12085.8	73.2744	9.75081	1446.13	1165.2	9.38432	0.00878195	0.10438	10.7643	0
136.606	12793.2	5088.21	579.205	2611.97	947.367	926.817	0.35745	0.144195	94956.2	0		129.738	12474	504.399	99.6379	618.538	1056.13	77.0408	0.0420707	0.122843	1323.6	0		121.633	12086.2	196.431	20.6049	441.877	1050.81	28.0478	0.00869799	0.115752	252.544	0		136.62	12793.8	5182.61	675.941	2125.15	1024.85	879.687	0.621137	0.133307	118128	0
145.647	13201.4	1188.69	134.61	1568.4	1038.61	212.38	0.0835065	0.140232	5561.26	0		136.605	12793.2	5884.29	1117.98	2061.88	985.039	1029.98	0.490795	0.13868	117147	0		129.731	12473.7	133.271	13.7358	846.13	1237.09	17.1634	0.00590127	0.104868	62.3416	0		145.666	13202.2	800.4	103.31	1373.91	1104.54	134.857	0.0959281	0.131879	3073.31	0
146.628	13244.9	631.171	71.3555	3514.46	967.713	120.801	0.0443401	0.15152	893.957	0		145.647	13201.4	842.15	155.51	1031.38	1119.1	139.183	0.0702419	0.130147	2562.77	0		136.617	12793.7	12546.2	1274.87	3913.42	930.689	2311.61	0.555547	0.146791	398509	0		146.658	13246.3	396.31	51.12	1288.88	1000.7	73.3597	0.0474978	0.146555	941.326	0
147.654	13290.3	55.1336	6.19288	394.592	1224.52	8.03736	0.00387317	0.120581	21.3864	0		146.63	13245	451.728	83.1217	915.931	1216.93	68.9799	0.0376776	0.120491	758.684	0		145.659	13201.9	2461.66	247.453	2024.11	1041.96	437.34	0.109002	0.139792	18603.1	0		153.641	13551.9	1393.19	179.112	2994.21	1097.87	248.307	0.166974	0.139945	5731	0
153.64	13551.8	1285.21	143.626	2490.6	1074.85	230.738	0.0902869	0.14294	5694.04	0		153.624	13551.1	1999.58	358.219	1454.8	1111.42	353.108	0.166781	0.138223	14926.4	0		146.645	13245.7	1151.63	115.33	4932.06	954.426	222.186	0.0509943	0.153648	2540.93	0		154.663	13596	471.204	60.5929	1313.38	1142.73	80.729	0.0564739	0.135346	1100.44	0
154.647	13595.3	406.235	45.3517	936.793	1156.6	68.2343	0.0285382	0.133708	684.833	0		154.652	13595.5	522.548	93.2411	1969.12	999.5	99.5546	0.0435846	0.15473	1472.02	0		147.685	13291.7	114.971	11.4705	333.144	1302.45	16.1749	0.00509093	0.11339	111.107	0		163.689	13979.7	541.907	68.9891	2174.82	1183.83	97.2236	0.0649476	0.138271	1068.58	0
163.677	13979.2	1068.6	118.219	2246.6	1136.46	198.667	0.0750699	0.144023	3935.93	0		163.666	13978.7	674.42	114.755	7434.93	1138.91	121.71	0.0562519	0.143704	428.318	0		153.638	13551.7	3522.54	347.101	2303.1	1075.39	640.721	0.155978	0.142867	38423.6	0		171.662	14309.9	7718.08	981.601	28354.5	896.203	1865.61	0.925013	0.191544	57049.2	0
171.654	14309.5	14189.4	1569.17	10857.9	875.715	3553.39	0.996817	0.196016	299041	0		171.644	14309.1	9293.72	1546.07	21806.5	853.4	2326.06	0.775169	0.201129	141509	0		154.661	13595.9	1240.85	122.41	2151.82	1015.35	238.31	0.0549451	0.152323	6698.51	0		189.691	15029.3	3276.29	413.406	19423.6	908.307	862.153	0.392664	0.20884	16085.9	0
172.628	14349.3	949.299	104.909	2181.98	763.724	272.794	0.0666888	0.226035	1607.16	0		172.64	14349.8	478.772	79.341	2410.43	896.891	113.47	0.0399333	0.192487	2004.49	0		163.681	13979.3	1820.39	176.123	18654.2	1056.77	354.295	0.0806071	0.154888	1680.65	0		190.692	15068.2	838.616	105.818	4758.59	896.333	220.797	0.100508	0.212747	3439.22	0
173.644	14390.7	295.01	32.5486	903.297	785.605	81.9253	0.0207246	0.221032	508.117	0		173.627	14390.1	158.728	26.1497	595.16	1270.36	27.9337	0.0132392	0.136676	114.816	0		171.659	14309.7	22583.5	2168.2	35320.8	811.592	5981.84	1	0.211509	388584	0		191.711	15107.7	950.93	119.997	18284.4	1070.87	215.414	0.113969	0.179023	846.797	0
190.684	15067.9	2074.48	227.956	16976.7	950.287	527.986	0.145733	0.200659	6224.72	0		175.607	14470.4	76.7141	12.4676	418.483	1136.15	14.2111	0.00639855	0.154564	39.5932	0		172.659	14350.6	1718.06	165.277	8358.78	734.695	499.65	0.0760756	0.235008	7062.75	0		211.696	15862.4	6144.88	774.576	11608.8	915.965	1768.51	0.736465	0.231117	133807	0
191.705	15107.5	1488.41	163.675	3663.82	1196.94	311.497	0.104561	0.160163	6457.51	0		189.667	15028.4	4187.34	667.543	13722.2	873.989	1130.07	0.349257	0.217013	46313.4	0		173.669	14391.7	558.157	53.5662	2038.43	779.388	156.518	0.0247152	0.222827	1413.1	0		226.764	16408.1	802.977	101.646	289.596	1052.98	221.989	0.096237	0.215354	67436.7	0
211.686	15862.1	7294.86	793.714	26612	956.995	2026.61	0.512468	0.221199	69005.8	0		190.676	15067.6	1199.02	190.751	10652.6	1042.17	274.636	0.100008	0.182961	3072.76	0		189.683	15029	9701.45	919.905	16147	825.695	2765.64	0.429581	0.229726	209775	0		227.714	16441.9	7845.78	993.286	17801	944.902	2382.42	0.940319	0.240992	138945	0
226.736	16407.1	630.055	68.599	47.1779	1204.13	156.512	0.0442618	0.188299	103491	0		191.69	15106.9	1151.06	182.746	20559.4	1138.46	245.443	0.0960075	0.168376	1002.26	0		190.69	15068.1	2843.18	269.391	10584.1	869.748	770.94	0.125896	0.219247	23779.5	0		233.7	16653.2	760.107	96.4586	8070.23	1169.88	193.197	0.091099	0.199764	1306.86	0
227.697	16441.3	8164.66	888.02	7439.52	925.542	2517.08	0.573572	0.246015	238824	0		211.679	15861.8	11721.6	1771.88	28294.7	967.86	3224.9	0.977674	0.218708	173141	0		191.709	15107.6	2798.22	264.749	32010.1	1036.71	647.816	0.123905	0.18492	4835.81	0		242.782	16968.6	128.091	16.3218	234.065	1420.12	28.674	0.0153517	0.170959	238.404	0
233.681	16652.5	812.282	88.7	8327.34	1088.61	220.531	0.0570633	0.214661	1447.23	0		227.694	16441.2	11989.3	1762.68	5697.3	896.13	3817.33	1	0.254086	447018	0		196.798	15303.4	122.365	11.5262	653.649	1190.34	24.7623	0.00541831	0.165329	70.5056	0		249.694	17204.8	2375.49	304.351	8288.93	999.471	755.214	0.284702	0.249826	21694.5	0
249.678	17204.3	3116.73	341.71	9247.57	1006.37	985.692	0.218952	0.248098	23203.1	0		233.673	16652.2	1862.5	269.953	13178.9	1116.22	493.919	0.155347	0.209342	7801.56	0		202.812	15531.5	134.665	12.6452	1370.12	1230.45	27.2446	0.00596297	0.164828	39.3829	0		255.984	17416.9	1649.17	211.963	59649	1246.57	438.194	0.197654	0.205352	1184.64	0
255.983	17416.8	2582.3	283.86	23974.3	1207.76	701.216	0.181408	0.211949	8411.06	0		241.787	16934.4	130.342	18.5664	574.849	1184.19	33.6782	0.0108715	0.204179	97.6662	0		206.741	15678.7	87.7739	8.17441	382.501	1468.79	15.2568	0.00388663	0.140756	54.4181	0		265.681	17738.7	2042.74	263.821	12291.8	1190.46	589.72	0.244822	0.223175	9754.24	0
265.663	17738.1	3550.96	391.14	15015.7	1137.66	1066.94	0.249457	0.233517	20614.3	0		242.753	16967.6	232.422	33.133	6408.85	1457.28	49.7209	0.0193858	0.166579	49.8005	0		211.691	15862.2	16192.3	1507.15	11355	873.089	4872.88	0.716996	0.242462	883785	0		267.766	17807.2	209.78	27.1362	657.069	1250.89	61.3278	0.0251422	0.21406	255.366	0
267.698	17805	368.177	40.6018	1428.4	1029.44	123.642	0.0258647	0.260042	393.136	0		243.763	17002.4	60.1407	8.45479	406.194	1238.95	14.5113	0.0050162	0.19675	26.3629	0		214.805	15976.6	488.656	45.4838	6907.89	1106.18	118.77	0.0216377	0.194187	385.676	0		284.023	18331.9	282.652	37.128	3385.17	1837.87	59.2424	0.033876	0.154539	147.208	0
269.777	17872.9	56.894	6.28464	894.099	1525.27	12.9612	0.00399684	0.176872	10.4153	0		249.671	17204	4789.42	679.49	21749	1096.44	1401.04	0.399475	0.227711	28066.7	0		227.707	16441.6	12160	1118.74	6579.31	886.889	3897.37	0.538447	0.256748	674904	0		293.815	18640.7	909.802	120.363	15677	1267.24	276.543	0.10904	0.231855	1281.3	0
284.034	18332.2	1116.62	123.776	57063	1564.63	265.377	0.0784432	0.181534	306.153	0		255.977	17416.6	2653.38	374.517	19751.1	1176.37	738.794	0.221312	0.217599	12618.1	0		233.693	16652.9	2378.08	218.168	17900.4	1094.27	645.373	0.105301	0.213562	7890.35	0		299.83	18827.8	477.946	63.4962	9853.61	1442.85	131.212	0.0572819	0.207803	374.719	0
293.796	18640.1	2051.73	230.359	12171.3	1146.67	688.429	0.144136	0.256216	5329.4	0		265.656	17737.9	3676	514.478	14778.9	1164.55	1081.81	0.306607	0.228119	24282.2	0		242.775	16968.4	209.127	19.1247	452.496	1391.81	46.7746	0.00926018	0.174431	289.684	0		303.987	18956.1	57.3649	7.64451	756.076	1982.99	12.1056	0.0068752	0.153298	13.3538	0
299.819	18827.5	507.467	57.1935	14056.6	1456	138.893	0.0356499	0.20592	286.74	0		267.69	17804.7	304.812	42.4211	2146.08	1125.97	94.5537	0.0254237	0.237743	191.908	0		249.694	17204.8	4526.53	412.618	26681.3	1052.19	1381.5	0.200435	0.237309	21431.9	0		307.809	19073.2	142.659	19.0306	941.947	1493.72	38.6845	0.0170977	0.206068	65.9662	0
307.793	19072.7	242.984	27.4211	1548.95	1539.52	65.2952	0.0170698	0.199927	251.11	0		269.791	17873.4	57.8217	7.94223	526.861	1337.96	14.8586	0.00482278	0.201644	20.3423	0		255.998	17417.3	2739.87	249.881	42769.3	1184.76	761.272	0.121322	0.216075	5066.7	0		311.664	19190.6	45.7423	6.16394	536.07	895.265	21.1188	0.00548223	0.348125	17.3905	0
311.647	19190.1	61.8519	7.04177	746.97	843.499	31.2495	0.00434513	0.369469	24.6416	0		284.027	18332	926.007	127.303	8773	1394.83	243.761	0.0772362	0.203628	2010.9	0		265.672	17738.4	2685.17	244.447	10917.1	1115.95	821.398	0.118899	0.238067	17071.7	0		334.868	19882.5	664.751	92.6076	10834.9	1483.54	199.798	0.0796705	0.225722	925.509	0
316.813	19346.3	104.957	11.9861	523.962	1682.89	26.5553	0.00737332	0.188255	65.7242	0		293.792	18640	1172.85	159.249	35043	1379.99	331.913	0.097825	0.212894	738.59	0		267.756	17806.8	310.772	28.2543	874.45	1185.24	95.6707	0.013761	0.225909	456.205	0		336.886	19941.5	65.2578	9.10981	532.612	1985.11	14.9249	0.00782116	0.169707	22.0292	0
332.843	19823.1	144.467	16.8282	54.7676	1783.57	36.5751	0.0101489	0.186617	1835.19	0		299.806	18827.1	497.934	67.3256	5194.24	1537.04	126.263	0.0415316	0.195054	500.076	0		269.794	17873.5	111.771	10.181	616.286	1281.7	29.9935	0.00494921	0.210497	69.3507	0		343.875	20144.6	7358.26	1038.31	26853	1351.04	2538.65	0.881889	0.254527	55946	0
334.856	19882.1	1407.77	164.293	10484.6	1361.86	461.033	0.0988966	0.245882	3547.9	0		307.784	19072.5	182.679	24.4716	932.268	1816.04	40.7556	0.0152368	0.169481	98.2746	0		277.794	18132.7	89.7793	8.17292	587.79	1459.42	22.1475	0.00397543	0.190346	39.7228	0		361.861	20657.8	46.4765	6.68039	198.297	1594.79	14.3397	0.00557022	0.226901	33.6843	0
336.872	19941.1	130.468	15.2463	951.449	1743.13	33.5947	0.00916545	0.193257	55.3796	0		334.847	19881.9	753.768	99.529	23850.1	1551.12	218.653	0.0628701	0.215874	526.626	0		278.803	18165.1	90.783	8.28538	826.038	1431.55	22.8676	0.00401988	0.194757	31.8459	0		362.879	20686.4	104.37	15.079	1314.94	1695.22	30.9969	0.0125088	0.21406	26.4596	0
343.852	20143.9	6903.9	814.627	3258.43	1229.07	2581.09	0.485003	0.279765	118274	0		336.862	19940.8	67.4643	8.7621	327.462	1833.43	16.0193	0.00562704	0.183733	40.2827	0		284.04	18332.5	621.477	56.8202	24141.8	1546.33	150.592	0.027519	0.183687	190.921	0		378.917	21132.8	8343.75	1227.96	23551.9	1447.16	3015.74	1	0.261835	81078	0
350.91	20346.9	133.834	15.8471	1602.74	2290.09	28.3124	0.0094019	0.15323	32.2524	0		343.848	20143.8	8347.91	1094.47	9709.13	1350.03	2880.59	0.69628	0.254696	75391.7	0		293.812	18640.6	2846.26	260.83	18924.9	1185.46	920.63	0.126032	0.247846	11902.6	0		399.937	21703.7	260.896	39.5079	715.555	1759.54	81.8187	0.0312684	0.227297	793.389	0
360.861	20629.6	58.8806	7.11092	106.421	1546.63	18.4887	0.00413639	0.233321	120.3	0		350.893	20346.4	58.287	7.49098	639.106	1970.48	13.4527	0.00486159	0.178074	13.0102	0		299.824	18827.7	1424.35	130.724	7479.19	1308.43	425.209	0.0630704	0.229148	5907.85	0		400.914	21729.8	388.526	58.8495	2918.95	1853.32	116.393	0.0465649	0.216322	741.86	0
361.844	20657.3	134.192	16.1699	243.13	1726.21	37.9008	0.00942707	0.209617	227.608	0		361.825	20656.8	88.7134	11.3896	305.814	1791.04	23.9291	0.00739939	0.20202	76.1992	0		304.012	18956.9	139.213	12.8094	1224	1559.53	35.5872	0.00616435	0.194938	51.2543	0		410.868	21994.6	44.001	6.74371	507.271	1711.22	14.8019	0.00527353	0.240103	13.8465	0
362.841	20685.3	242.165	29.2785	1169.22	1531.1	80.2859	0.0170122	0.23698	180.139	0		362.833	20685.1	110.864	14.3169	691.024	1722.99	32.0076	0.00924689	0.210584	58.798	0		307.809	19073.2	504.388	46.4265	2548.18	1298.12	156.668	0.0223343	0.237119	955.3	0		413.028	22051.6	59.588	9.15626	448.557	1681.86	20.854	0.00714163	0.245579	28.7939	0
368.178	20835	95.4524	11.6203	1347.9	2330.08	20.6018	0.00670559	0.158011	19.4925	0		368.183	20835.1	119.973	15.5057	1345.32	2066.63	29.0695	0.0100066	0.178156	29.6179	0		310.993	19170.3	146.706	13.5423	344.45	1580.47	39.5255	0.00649616	0.196773	208.527	0		416.892	22153.3	353.604	54.2684	3376.88	2084.86	98.6431	0.0423795	0.199962	379.285	0
378.91	21132.6	14234.8	1763.36	3503.79	1308.62	5687.21	1	0.289549	262734	0		378.889	21132	9502.15	1234.16	3993.96	1405.47	3530.13	0.792553	0.269582	124435	0		311.68	19191.1	167.939	15.5715	463.441	793.361	87.2216	0.00743636	0.392861	300.917	0		438.896	22723.3	171.801	27.1351	828.5	2268.12	47.1154	0.0205903	0.193506	168.439	0
388.172	21386	312.304	39.1939	4781.43	2503.76	68.9879	0.0219395	0.155036	102.331	0		381.832	21212.9	85.0091	10.9048	488.667	2024.46	21.9081	0.00709042	0.188609	48.8682	0		316.832	19346.9	231.691	21.5533	795.881	1728.59	57.6961	0.0102593	0.183289	265.097	0		441.147	22780.9	390.698	61.7284	3715.02	2685.41	94.3381	0.0468253	0.164276	407.317	0
399.91	21702.9	556.741	71.0989	3577.13	1687.82	182.878	0.0391114	0.236938	1123.58	0		386.905	21351.5	58.3428	7.46828	228.71	2471.24	12.2345	0.00486624	0.156563	38.7335	0		330.921	19766.6	104.535	9.81895	423.798	1382.66	34.2889	0.0046288	0.239337	82.251	0		454.869	23128.2	79.3368	12.635	674.794	2694.62	19.2547	0.00950853	0.168806	30.0724	0
400.892	21729.2	529.02	67.2921	3756.13	1958.36	149.781	0.037164	0.204708	857.748	0		388.168	21385.9	103.741	13.3651	1358.92	2184.11	25.2281	0.00865276	0.177724	20.9397	0		334.872	19882.6	2540.8	239.821	30432.7	1400.5	813.909	0.112507	0.23911	5998.68	0		457.139	23185.2	257.374	41.1197	876.322	3030.81	55.3587	0.0308463	0.150831	209.047	0
402.904	21783	116.139	14.8711	1490.45	2293.57	29.04	0.00815881	0.175667	28.9007	0		394.812	21565.9	66.0255	8.48782	456.251	1758.33	19.8323	0.00550704	0.224538	29.6051	0		336.882	19941.4	407.752	38.5336	2577.83	1827.31	100.41	0.0180553	0.184359	316.384	0		460.885	23278.9	197.305	31.9372	905.19	2315.9	56.1334	0.0236471	0.199009	244.587	0
410.832	21993.6	134.769	17.4184	751.73	1937.91	39.545	0.00946758	0.211997	77.4949	0		399.901	21702.7	375.872	48.7906	1161.64	1937.08	107.462	0.0313506	0.206445	1367.09	0		343.872	20144.5	17107.8	1627.26	15253.8	1304.15	6097.65	0.757534	0.263676	345108	0		476.878	23674.7	209.509	34.2804	1304.23	2524.75	57.5397	0.0251097	0.188881	226.185	0
412.951	22049.6	101.966	13.2522	1326.16	1874.53	31.4652	0.00716316	0.220296	26.3749	0		400.883	21729	690.239	89.9445	6285.45	1870.06	204.179	0.0575713	0.214369	1308.77	0		360.857	20629.4	177.297	17.0142	331.441	1899.32	45.0795	0.0078507	0.189992	291.225	0		506.056	24380	58.9146	9.93859	1301.98	2771.89	16.3382	0.00706093	0.182567	9.22685	0
416.875	22152.8	628.153	81.8112	6302.63	1951.09	188.35	0.0441281	0.213663	1123.97	0		402.893	21782.7	79.032	10.1048	780.361	2368.7	18.1871	0.00659188	0.170091	23.2385	0		361.86	20657.7	239.938	23.0004	389.305	1768.59	66.0785	0.0106245	0.204603	495.206	0		522.425	24766.7	72.7441	12.3923	223.142	2314.21	24.6409	0.0087184	0.225746	84.147	0
438.878	22722.9	200.477	26.9551	205.439	2258.59	55.3065	0.0140836	0.194315	1079.06	0		410.825	21993.5	92.6053	11.9732	400.189	1751.61	29.4676	0.007724	0.234542	70.7414	0		362.867	20686.1	453.778	43.7914	1753.85	1490.91	154.037	0.0200933	0.243386	460.951	0		523.357	24788.6	138.815	23.7805	1287.39	2805.34	39.9985	0.016637	0.186558	91.1708	0
441.068	22778.9	253.376	34.1135	265.72	1399.46	115.598	0.0177998	0.315171	1080.83	0		412.987	22050.5	98.2622	12.7064	710.008	1803.43	32.0779	0.00819583	0.229001	47.5776	0		368.169	20834.7	100.046	9.57074	1282.31	2125.07	23.9418	0.00443006	0.17325	20.7382	0		535.347	25067.8	247.146	42.2238	3585.64	3209.3	63.4081	0.0296205	0.166811	132.639	0
454.855	23127.9	185.18	25.26	968.025	2308.48	52.3723	0.013009	0.197036	156.441	0		416.862	22152.5	592.399	77.2889	6788.69	1894.59	182.431	0.0494107	0.220028	859.42	0		378.919	21132.8	22535.5	2215.27	5134.9	1305.61	9012.63	0.997872	0.290225	633109	0		537.36	25114.3	130.099	22.3552	1355.73	3414.98	31.542	0.0155924	0.157354	37.6758	0
457.111	23184.5	197.094	26.9828	1105.41	3078.1	43.054	0.0138459	0.148504	99.8821	0		422.893	22310.2	76.0063	9.73019	747.934	2242.08	19.7334	0.00633952	0.188617	22.2301	0		394.869	21567.4	78.2892	7.87062	780.403	1684.92	25.3605	0.00346665	0.234355	27.5882	0		549.377	25390.5	280.707	49.1144	6391.93	3089.76	77.3481	0.0336428	0.177806	127.681	0
460.868	23278.5	181.82	24.9642	458.387	2136	55.576	0.0127729	0.215763	248.241	0		438.861	22722.5	383.344	50.2211	2698.3	2213.83	107.463	0.0319739	0.198236	615.671	0		399.937	21703.7	822.14	82.9348	2630.11	1635.81	278.184	0.0364044	0.244489	3604.27	0		551.394	25436.6	97.4794	17.0687	1389.13	2675.74	30.9448	0.0116829	0.206071	21.905	0
476.857	23674.2	255.347	35.5724	1129.21	2500.99	70.4049	0.0179383	0.190667	325.009	0		441.119	22780.1	633.13	82.9659	7588.41	2547.51	161.089	0.052808	0.173157	626.114	0		400.909	21729.7	1346.71	135.872	13124.9	1733.93	432.193	0.0596326	0.231214	3302.04	0		561.367	25663.1	79.994	13.9407	826.052	3717.2	18.9183	0.00958729	0.151019	22.6661	0
485.005	23873.2	48.9006	6.8467	474.533	2720.91	12.563	0.0034353	0.178251	15.3249	0		444.873	22875.7	103.447	13.3906	745.87	2545.48	25.5194	0.00862824	0.17477	43.7089	0		402.937	21783.9	108.826	11.0051	890.325	2313.57	26.2421	0.00481884	0.174162	36.9094	0		563.386	25708.7	76.2029	13.2467	650.127	3094.19	21.55	0.00913294	0.182079	28.458	0
506.013	24378.9	156.363	22.6199	2156.01	2719.28	42.9167	0.0109846	0.186083	35.8459	0		454.836	23127.4	191.089	25.0548	572.071	2338.53	52.3872	0.0159383	0.194497	202.171	0		410.852	21994.2	91.3212	9.34082	267.796	1739.64	29.8633	0.00404371	0.23617	97.203	0		568.057	25813.9	92.909	16.3597	1662.72	3291.42	24.5682	0.0111352	0.172587	18.4333	0
522.422	24766.6	143.132	21.1236	1383.36	2701.61	41.5835	0.0100551	0.193374	58.1062	0		457.111	23184.5	365.199	48.0778	1696.59	3253.8	74.9104	0.0304604	0.140485	223.655	0		413.009	22051.1	195.78	20.1008	1791.92	1638.41	68.998	0.00866917	0.252079	73.3288	0		575.4	25978.5	43.2404	7.63941	157.131	4223.86	9.242	0.00518237	0.136226	37.6544	0
523.331	24788	78.6691	11.6416	419.729	2772.89	22.1904	0.00552655	0.188731	44.9041	0		460.851	23278.1	435.282	57.3462	3106.02	2159.46	132.476	0.0363059	0.21341	763.217	0		416.879	22152.9	1278.65	131.867	10525.9	1704.47	435.932	0.0566186	0.24458	2946.54	0		666.001	27927.8	47.0262	8.83135	351.322	3232.24	15.6531	0.0056361	0.206049	23.3978	0
535.331	25067.4	53.4413	7.97787	548.575	3294.61	13.3722	0.00375428	0.162487	15.7023	0		476.835	23673.6	392.459	51.8804	1929.91	2282.82	117.609	0.0327341	0.208879	818.248	0		422.911	22310.7	121.31	12.5646	1064.98	2264.63	31.5007	0.00537159	0.186746	49.1209	0		672.008	28052.2	60.8179	11.4633	384.702	3307.56	19.8159	0.00728904	0.203174	35.6033	0
549.387	25390.7	125.389	18.8967	262.916	2715.29	38.0771	0.00880863	0.202331	205.671	0		506.017	24379	68.0127	9.00008	745.326	2368.09	21.1838	0.00567279	0.213682	21.8678	0		438.884	22723	568.713	60.651	2300.26	1863.42	189.022	0.0251826	0.235526	1863.07	0		687.991	28380.5	73.1742	14.0845	397.524	3275.76	24.9873	0.00876995	0.210025	51.2725	0
550.489	25415.9	136.792	20.7927	703.145	2801.56	40.2702	0.00960973	0.196494	107.875	0		522.422	24766.6	131.444	17.6317	387.672	2809.9	35.8411	0.0109634	0.185922	135.883	0		441.145	22780.8	1227.39	130.849	14227.4	1849.18	415.886	0.054349	0.238563	2223.54	0		698.437	28593	37.2188	7.21346	391.643	5417.17	8.08503	0.00446068	0.12893	9.53334	0
568.053	25813.8	204.582	31.4174	652.104	2345.84	74.6596	0.014372	0.242153	244.186	0		523.341	24788.2	125.873	16.8385	465.607	3196.12	30.437	0.0104988	0.163742	101.023	0		444.898	22876.3	130.89	14.0025	440.086	2383.74	34.6145	0.00579584	0.186638	128.505	0		702.419	28673.6	50.1492	9.72156	695.671	4009.02	14.3207	0.00601039	0.17521	11.3442	0
665.958	27926.9	155.32	26.7251	484.637	2949.12	56.2327	0.0109113	0.225816	194.771	0		535.334	25067.5	114.67	15.479	1313.73	3469.81	26.7771	0.00956433	0.154283	30.747	0		449.203	22985.5	83.648	9.02476	577.01	2492.76	21.2122	0.00370394	0.180203	38.5794	0		712.458	28875.8	57.9138	11.0094	189.333	5845.16	12.319	0.00694099	0.121889	49.8117	0
671.985	28051.7	67.3702	11.5738	377.11	3477.35	21.0896	0.0047328	0.193246	44.1685	0		537.341	25113.9	91.3852	12.2557	938.508	3051.9	23.6592	0.00762224	0.176068	29.6992	0		454.862	23128.1	310.328	33.681	2297.09	2210.1	91.6217	0.0137414	0.20581	279.15	0		714.425	28915.2	114.634	22.2302	929.204	4517.59	30.6932	0.0137389	0.158143	44.6168	0
681.94	28256.7	81.2864	14.1991	889.186	3212.25	28.2585	0.00571042	0.212293	29.8656	0		549.371	25390.4	181.309	23.6239	575.544	2587.39	57.236	0.0151226	0.212326	233.096	0		457.138	23185.2	484.134	52.3418	4744.82	2676.7	119.206	0.0214375	0.170784	326.46	0		716.434	28955.4	52.7639	10.3685	949.885	4841.49	13.4466	0.00632376	0.147978	8.89053	0
687.962	28379.9	94.87	16.7913	378.782	3313.14	31.7204	0.00666467	0.207647	89.8521	0		550.474	25415.6	184.778	24.0672	1360.07	2861.38	53.4518	0.0154119	0.192381	78.6601	0		460.882	23278.8	328.556	35.7388	1067.79	2332.76	92.4345	0.0145485	0.19757	455.563	0		724.413	29114.6	41.2778	8.12517	288.822	4239.21	11.65	0.00494715	0.170884	18.8595	0
714.396	28914.6	43.8179	7.98179	142.071	5188.58	10.1603	0.00307824	0.137686	41.8692	0		551.373	25436.1	94.4735	12.2374	324.839	2962.21	25.9109	0.00787982	0.186135	84.4223	0		476.875	23674.6	172.259	19.153	479.271	2185.98	53.9804	0.00762766	0.218151	201.919	0		726.438	29154.9	38.1806	7.53708	95.6977	5540.15	8.58278	0.00457595	0.131123	45.406	0
728.407	29194	56.7942	10.5118	357.805	5272.28	13.4603	0.00398983	0.138158	28.0582	0		563.384	25708.7	50.1247	6.25891	366.267	3421.74	12.4244	0.00418079	0.164649	19.9243	0		485.014	23873.5	74.0545	8.32854	862.892	2834.07	18.2772	0.00327914	0.171137	19.1461	0		728.443	29194.7	144.146	27.8377	1512.38	5524.18	33.266	0.0172759	0.131864	41.4619	0
740.382	29430.7	34.7897	6.49583	90.0961	3687.36	11.662	0.002444	0.200789	53.8352	0		568.016	25813	66.6019	8.42668	648.524	3184.67	17.6214	0.00555512	0.178359	22.3469	0		506.043	24379.6	239.897	27.5397	2922.36	2308.07	77.4187	0.0106227	0.219249	112.105	0		730.463	29234.8	46.4352	9.09355	444.429	4560.46	12.7227	0.00556526	0.160173	15.6278	0
750.388	29627	43.5266	8.26353	536.521	3688.71	14.8531	0.00305777	0.203428	12.3778	0		649.972	27593.1	93.4611	12.4054	472.126	3097.97	30.7994	0.00779538	0.209806	64.1158	0		522.475	24767.9	303.162	35.5274	555.395	1756.4	130.991	0.013424	0.29747	724.545	0		736.423	29352.7	65.7714	13.0354	495.049	4578.64	18.3681	0.00788272	0.160839	29.9427	0
752.379	29665.9	49.7422	9.43359	178.196	4306.48	14.6921	0.00349442	0.174709	52.4695	0		665.937	27926.5	261.692	35.5375	492.508	3119.82	88.7916	0.0218272	0.213454	522.813	0		523.404	24789.6	159.386	18.6364	469.83	3014.93	40.1092	0.00705762	0.173604	164.256	0		738.428	29392.2	42.7166	8.44407	172.141	4514.78	12.1658	0.0051196	0.163558	37.0776	0
766.379	29938	37.8799	7.30868	169.92	4720.87	10.3776	0.00266108	0.162338	30.3116	0		671.954	28051.1	201.864	27.4543	440.972	3648.77	59.1981	0.0168371	0.184159	329.206	0		524.012	24803.9	114.447	13.4019	405.743	3313.95	28.1706	0.00506772	0.158123	95.7523	0		740.438	29431.8	70.7951	13.9559	375.251	4782.65	19.1274	0.0084848	0.154818	42.8813	0
877.028	32006.2	131.652	28.6061	614.412	4154.3	50.0877	0.00924866	0.211114	120.276	0		681.913	28256.1	98.465	13.4001	423.379	3542.41	30.2293	0.00821274	0.1925	81.8864	0		535.364	25068.2	133.814	15.8919	1336.98	2939.2	36.4837	0.00592531	0.182146	44.3952	0		742.447	29471.3	53.5513	10.5105	670.663	5813.88	11.9303	0.00641814	0.127702	12.3361	0
893.007	32293.8	199.005	44.2537	1190.5	3861.94	83.9198	0.0139802	0.231233	239.436	0		687.936	28379.4	213.95	29.5005	438.818	3524.55	67.3842	0.0178451	0.195184	373.287	0		537.386	25114.9	68.6612	8.21184	624.269	2450.22	22.2185	0.00304032	0.219322	28.6464	0		743.445	29490.9	30.7637	6.1366	295.839	4382.97	8.94425	0.00368703	0.169621	10.9431	0
908.981	32578.8	49.2724	11.1471	570.09	4127.09	19.938	0.00346141	0.220247	18.3048	0		700.391	28632.6	46.8387	6.42363	282.897	5845.79	9.35335	0.00390671	0.119811	20.3366	0		549.408	25391.2	206.265	25.026	1122.67	2617.64	65.3785	0.00913341	0.209886	195.349	0		750.427	29627.7	83.4791	16.4723	729.945	5026.34	21.6883	0.010005	0.149299	28.9052	0
1457.86	41178	25.5522	7.17573	503.488	7563.17	12.7505	0.00179506	0.192758	7.46582	0		702.358	28672.4	94.2492	13.0628	703.762	4674.92	22.9417	0.00786111	0.15024	35.2894	0		550.502	25416.2	89.6359	10.9287	494.686	2133.28	34.0671	0.00396908	0.258055	58.1306	0		752.427	29666.8	82.4807	16.4632	246.424	3991.8	26.137	0.00988532	0.188493	126.726	0
1471.87	41373.8	396.186	109.794	5964.76	6123.32	252.586	0.0278323	0.240371	346.568	0		714.374	28914.2	132.409	18.5776	1047.01	4701.52	33.2223	0.011044	0.151945	49.2897	0		551.437	25437.6	89.3517	10.9388	472.092	2582.38	28.6225	0.0039565	0.213538	59.166	0		755.431	29725.4	31.9104	6.39492	145.78	6315.07	6.57525	0.00382447	0.119623	19.5422	0
1485.9	41569	2961.39	825.051	2827.39	4693.54	2423.21	0.208039	0.316583	25864.5	0		716.384	28954.4	84.6125	11.9534	1532.59	4853.89	20.5113	0.00705733	0.14759	13.171	0		563.392	25708.9	58.7766	7.2989	403.09	2724.26	18.369	0.00260263	0.206805	28.5175	0		759.453	29803.7	32.8573	6.48482	86.8176	8152.81	5.36022	0.00393795	0.0931523	38.4687	0
1499.91	41763	58.065	16.1697	1050.02	8292.98	28.3084	0.0040791	0.180865	19.2583	0		724.37	29113.8	103.844	14.6375	599.433	4477.58	28.5691	0.00866136	0.161777	57.0152	0		568.052	25813.8	617.146	77.1259	6069.47	2782.09	191.049	0.0273273	0.204182	844.955	0		766.415	29938.7	39.7751	8.03201	79.1336	4052.79	12.5675	0.00476706	0.189108	73.1756	0
1507.88	41872.9	299.351	83.1054	46456	6730.45	178.907	0.0210296	0.224038	63.8538	0		728.388	29193.6	173.164	24.7482	1324.69	4662.71	46.1112	0.0144432	0.156216	68.6326	0		643.997	27467.3	75.2773	10.5054	474.158	2595.84	29.4616	0.00333328	0.248088	43.7868	0		877.06	32006.8	41.2622	9.31497	367.446	4272.73	15.2369	0.00494529	0.205269	17.661	0
1523.86	42092.6	472.601	131.207	26383.3	6556	294.451	0.0332005	0.232437	297.7	0		730.39	29233.3	56.1447	7.94781	285.531	4042.59	16.5316	0.0046829	0.180674	36.6835	0		650.014	27594	223.745	31.697	867.13	2816.69	82.6684	0.00990746	0.230772	353.461	0		893.049	32294.6	52.5436	12.1317	485.83	5002.93	17.1306	0.00629736	0.178505	20.8977	0
												736.374	29351.7	105.848	15.1322	555.921	4689.98	28.436	0.00882859	0.15701	62.8763	0		665.995	27927.7	395.379	57.3777	3582.63	2967.28	144.157	0.0175074	0.224446	674.149	0		1442.88	40967.5	108.755	18.1764	1384.78	6548.33	60.7224	0.0130343	0.220344	54.7418	0
												738.379	29391.2	81.426	11.6214	344.276	3783.09	26.1832	0.00679156	0.195179	66.488	0		672.009	28052.2	118.393	17.2336	483.244	3347.89	38.4332	0.00524246	0.200726	116.079	0		1457.9	41178.5	227.389	36.7043	2966.72	5837.76	143.74	0.0272526	0.249736	233.238	0
												752.373	29665.7	94.1	13.6372	206.794	3632.6	31.9055	0.00784867	0.207117	141.5	0		681.974	28257.4	109.152	16.2791	660.855	2714.72	44.4298	0.00483324	0.251213	79.4499	0		1471.93	41374.7	1356.26	215.878	8099.29	4916.24	1034.95	0.162548	0.299402	5694.05	0
												861.039	31715.8	40.9539	6.70343	419.914	4046.32	15.5753	0.00341588	0.212795	17.8246	0		686.407	28348.1	42.6527	6.41062	396.444	4202.59	11.3223	0.00188866	0.163329	13.2461	0		1485.97	41570	6414.08	1017.13	4322.43	3986.37	6198.52	0.768729	0.372764	106593	0
												877.003	32005.8	253.736	42.1739	1865.38	4522.79	89.5413	0.0211636	0.193908	303.168	0		687.989	28380.5	71.1464	10.7737	423.273	2801.08	28.2598	0.00315037	0.245616	47.1192	0		1490.94	41639	80.0713	12.2178	377.573	4264.7	72.9513	0.00959657	0.349601	129.251	0
												892.975	32293.3	247.074	41.6621	1736.09	4468.65	90.5576	0.0206079	0.199831	331.645	0		855.082	31606.9	42.0068	8.25366	465.467	3729.7	17.1831	0.00186006	0.229263	16.3916	0		1493.9	41679.9	222.218	34.5926	1398.35	5224.37	160.797	0.0266329	0.285948	236.429	0
												1442.8	40966.3	41.9603	11.0722	784.644	7280.47	20.9934	0.00349981	0.198174	13.7959	0		861.109	31717.1	62.9543	12.5033	648.541	3559.07	27.3324	0.00278762	0.241948	26.5767	0		1495.94	41708.1	58.7078	8.78657	121.185	4054	52.7205	0.00703614	0.369003	220.855	0
												1457.82	41177.4	65.1831	16.9678	808.557	6735.28	35.37	0.00543678	0.216445	38.716	0		877.066	32006.9	248.678	50.2633	1228.52	3602.53	109.167	0.0110115	0.243459	443.028	0		1499.96	41763.7	384.504	59.1877	9543.71	5915.42	252.664	0.0460829	0.253568	387.94	0
												1471.83	41373.3	547.652	143.527	8556.16	6156.84	342.417	0.0456784	0.239057	728.585	0		893.045	32294.5	189.758	39.0783	1175.02	3567.69	86.7188	0.00840249	0.250315	195.869	0		1501.96	41791.4	162.393	24.9793	970.495	5561.62	111.434	0.0194628	0.270058	193.535	0
												1485.85	41568.4	3234.85	857.51	3505.46	5043.78	2472.77	0.269812	0.294592	24295.4	0		1457.89	41178.3	118.226	30.4344	1685.15	6414.58	68.0662	0.00523506	0.227277	80.6544	0		1507.94	41873.9	1757.57	274.027	9036.81	4957.85	1394.16	0.210645	0.304153	7741.66	0
												1493.81	41678.6	112.117	29.3468	2340.91	6749.2	65.3994	0.00935147	0.221331	44.9902	0		1471.91	41374.3	955.448	248.116	3107.74	4786.66	749.929	0.0423073	0.307502	2232.81	0		1509.92	41901.2	321.939	49.6399	765.118	6122.48	203.306	0.0385845	0.24662	910.386	0
												1500.86	41776.1	87.4152	22.9118	577.407	7155.53	47.5567	0.0072911	0.209748	97.3969	0		1485.95	41569.7	6527.9	1686.9	5773.17	4677.57	5439.92	0.289056	0.317675	63541.4	0		1517.97	42011.7	328.498	50.1212	2438.53	5753.51	226.564	0.0393706	0.263833	842.976	0
												1507.84	41872.4	1107.94	294	13877.4	5846.03	757.758	0.0924111	0.257925	1643.36	0		1493.89	41679.8	73.0544	18.5381	1187.08	6024.16	47.6628	0.00323485	0.247983	28.3009	0		1523.94	42093.6	2052.26	317.401	31915.1	5210.64	1598.16	0.245963	0.292466	3634.19	0
												1517.85	42010.1	114.41	29.9144	4962.4	7361.4	62.6615	0.00954269	0.20619	32.1226	0		1499.94	41763.5	201.273	51.882	6722.8	6107.71	128.492	0.00891239	0.245582	112.467	0		1529.93	42175.7	141.204	21.1841	1270.54	7455.05	77.995	0.0169233	0.20522	112.436	0
												1523.82	42092	1006.1	267.379	23022.3	5983.58	686.08	0.0839162	0.254667	794.557	0		1501.94	41791.1	63.5568	16.1852	632.987	6723.29	36.5395	0.0028143	0.223393	41.4831	0		1537.94	42285.1	80.79	12.1769	1595.89	6712.81	48.4428	0.0096827	0.229105	28.5057	0
												1529.81	42174.1	57.2583	14.9169	983.598	8815.59	27.0559	0.00477579	0.173535	19.7397	0		1507.91	41873.4	879.091	227.004	26131.7	5649.54	618.038	0.0389262	0.266909	984.186	0		1539.93	42312.3	86.6377	12.9965	2546.73	6292.38	55.4919	0.0103835	0.24473	23.4944	0
												1539.81	42310.7	38.6247	10.142	1231.18	6956.01	22.9547	0.0032216	0.221365	8.40203	0		1517.93	42011.3	144.302	36.6329	3762.6	6722.44	85.9852	0.00638972	0.225801	79.3281	0		1545.91	42393.7	153.44	23.163	5570.82	6914.37	92.0086	0.0183898	0.223579	36.6378	0
												1545.79	42392.1	50.0616	13.2279	1705.94	8161.28	26.1963	0.00417553	0.189406	10.446	0		1523.9	42093.1	778.498	200.517	24754.3	5855.8	539.504	0.034472	0.260237	807.337	0		1555.93	42529.9	43.757	6.56725	1224.77	6893.3	26.4623	0.00524428	0.225716	10.2692	0

## Sheet: Regular_Lant76
Spectrum: D:\Users\ireneb\Mass Spec Data Xu\Irene_Lysobacter project_UCSD_Xu\MALDI data\Dried droplet\131210_MALDI_DD_Lysobacter\Flexanalysis\131115_MALDI_RP_MeOH_Extract_R2A_Regular_L08_1_1\0_E7\1\1Ref												Spectrum: D:\Users\ireneb\Mass Spec Data Xu\Irene_Lysobacter project_UCSD_Xu\MALDI data\Dried droplet\131210_MALDI_DD_Lysobacter\Flexanalysis\131115_MALDI_RP_MeOH_Extract_R2A_Regular_L08_1_2\0_E8\1\1Ref												Spectrum: D:\Users\ireneb\Mass Spec Data Xu\Irene_Lysobacter project_UCSD_Xu\MALDI data\Dried droplet\131210_MALDI_DD_Lysobacter\Flexanalysis\131115_MALDI_RP_MeOH_Extract_R2A_Regular_L08_2_1\0_E9\1\1Ref												Spectrum: D:\Users\ireneb\Mass Spec Data Xu\Irene_Lysobacter project_UCSD_Xu\MALDI data\Dried droplet\131210_MALDI_DD_Lysobacter\Flexanalysis\131115_MALDI_RP_MeOH_Extract_R2A_Regular_L08_2_2\0_E10\1\1Ref
Biological replicate 1; technical replicate 1												Biological replicate 1; technical replicate 2												Biological replicate 2; technical replicate 1												Biological replicate 2; technical replicate 2
m/z	time	Intens.	SN	Quality Fac.	Res.	Area	Rel. Intens.	FWHM	Chi^2	Bk. Peak		m/z	time	Intens.	SN	Quality Fac.	Res.	Area	Rel. Intens.	FWHM	Chi^2	Bk. Peak		m/z	time	Intens.	SN	Quality Fac.	Res.	Area	Rel. Intens.	FWHM	Chi^2	Bk. Peak		m/z	time	Intens.	SN	Quality Fac.	Res.	Area	Rel. Intens.	FWHM	Chi^2	Bk. Peak
38.5343	6913.97	1308.54	254.266	647.504	570.368	102.346	0.151609	0.0675605	7390.63	0		38.5299	6913.59	1308.58	235.543	733.14	532.717	109.443	0.131212	0.0723272	7074.21	0		38.5287	6913.49	1463.31	280.526	844.402	639.267	103.955	0.218669	0.0602701	6977.55	0		38.5203	6912.77	2768.8	477.12	890.496	676.911	187.637	0.208752	0.0569061	25493.8	0
136.626	12794.1	4613.38	636.468	1213.89	982.282	814.888	0.534515	0.139091	83898.1	0		121.617	12085.5	45.5272	6.03587	884.217	1081.83	6.19846	0.00456502	0.112418	6.81986	0		103.674	11178.1	48.4252	6.93596	325.246	1132.74	5.29353	0.00723639	0.0915251	22.9513	0		40.5164	7083.13	70.4265	11.9891	938.455	793.145	4.18958	0.00530977	0.0510832	14.1968	0
145.664	13202.1	640.122	87.5325	1540.11	1030.97	114.22	0.0741657	0.141288	1110.55	0		136.622	12794	4811.23	625.607	2422.41	946.824	878.432	0.482422	0.144295	78551.1	0		136.617	12793.7	3173.97	429.734	6391.8	944.782	578.004	0.4743	0.144602	15353.8	0		103.665	11177.6	96.5309	12.9775	512.444	1012.85	11.6458	0.0072779	0.10235	49.2039	0
146.643	13245.6	268.376	36.6984	1963.5	987.677	49.1594	0.0310946	0.148472	144.736	0		145.661	13202	742.959	96.0115	1348.57	1058.03	130.258	0.0744966	0.137671	2236.68	0		145.66	13202	466.998	62.9808	3583.01	965.089	86.5353	0.0697855	0.150929	591.483	0		121.638	12086.5	111.848	14.4879	475.746	1198.17	14.3044	0.00843275	0.101519	75.1709	0
153.643	13551.9	1450.75	197.026	4406.76	986.69	283.436	0.168087	0.155716	4032.98	0		146.636	13245.3	327.492	42.1342	3885.95	937.104	63.4134	0.0328376	0.156478	145.864	0		146.64	13245.4	197.055	26.5507	637.491	837.072	40.9587	0.0294467	0.175182	338.935	0		136.619	12793.8	6952.85	879.286	4693.15	945.934	1257	0.524207	0.144428	103785	0
154.656	13595.7	653.735	88.3432	1103.89	1119.37	116.384	0.075743	0.138164	1190.08	0		153.646	13552.1	1445.36	185.617	3317.69	1042.47	269.4	0.144927	0.147386	4530.22	0		153.636	13551.6	963.776	129.077	4552.64	914.445	196.061	0.144021	0.16801	3767.28	0		145.659	13201.9	1144.03	143.92	2089.25	1053.54	200.875	0.0862535	0.138256	3521.73	0
163.687	13979.6	503.133	67.8268	8025.44	1039.12	98.8485	0.0582939	0.157524	225.491	0		154.657	13595.7	534.266	68.1572	1253.79	1124.76	94.026	0.0535709	0.137503	991.828	0		154.656	13595.7	408.496	54.528	3411.76	1012.88	76.3202	0.0610432	0.152689	451.238	0		146.638	13245.4	643.631	80.7725	5965.37	976.39	119.85	0.0485262	0.150184	510.485	0
171.662	14309.9	8425.69	1132.5	13386.7	806.266	2237.36	0.976217	0.21291	144254	0		163.687	13979.6	614.178	78.3438	2368.59	1132.94	113.826	0.0615837	0.14448	900.465	0		163.684	13979.5	365.631	48.8035	3002.88	1035.33	70.9157	0.0546378	0.158099	398.1	0		153.641	13551.8	2203.8	274.659	2238.81	1127.33	381.68	0.166154	0.136287	13365.5	0
172.658	14350.6	350.857	47.1868	434.719	798.077	92.1886	0.040651	0.216342	2050.57	0		171.663	14309.9	9973.06	1271.99	26372.3	788.892	2716.2	1	0.2176	112927	0		171.662	14309.9	6589.58	877.942	9572.6	805.785	1730.08	0.984708	0.213037	158349	0		154.655	13595.6	834.029	103.883	1621.18	1136.95	145.152	0.0628812	0.136026	2155.01	0
173.658	14391.3	103.702	13.9062	435.907	996.154	22.6357	0.0120151	0.174328	77.1549	0		172.665	14350.9	512.599	65.3606	1891.32	793.13	141.586	0.0513984	0.217701	1054.17	0		173.664	14391.5	61.9627	8.25058	246.807	1063.14	13.3111	0.00925936	0.16335	51.9863	0		163.686	13979.5	965.653	119.654	3002.09	1138.4	178.418	0.0728049	0.143786	2246.49	0
176.655	14512.7	45.6905	6.09624	325.972	1293.89	7.56191	0.00529379	0.136531	19.0375	0		173.654	14391.2	178.558	22.7648	954.86	838.04	46.5691	0.0179041	0.207215	189.869	0		177.763	14557.4	96.4449	12.8099	630.78	1032.34	20.625	0.0144122	0.172193	49.1505	0		171.663	14309.9	13263.6	1637.57	21984.8	844.897	3379.54	1	0.203176	213840	0
189.689	15029.2	3511.82	470.037	7067.34	838.123	997.992	0.406886	0.226326	34062.5	0		189.692	15029.3	3962.34	503.119	15291.7	819.551	1154.93	0.397304	0.231458	26585.1	0		189.69	15029.2	2855.59	378.07	9205.87	915.115	738.31	0.426722	0.207285	24969.1	0		172.658	14350.5	717.766	88.6507	981.077	839.087	189.038	0.0541156	0.205768	2463.93	0
190.693	15068.2	906.973	121.265	2603.96	888.11	239.682	0.105084	0.214717	6744.01	0		190.695	15068.3	1054.23	133.81	10262.9	898.252	281.677	0.105708	0.212296	2401.81	0		190.692	15068.2	690.545	91.4752	2516.61	977.494	166.189	0.103191	0.195083	3544.43	0		173.643	14390.7	206.936	25.4771	457.173	1104.48	42.4212	0.0156018	0.157216	276.305	0
191.707	15107.5	752.04	100.802	3452.48	979.679	180.544	0.0871328	0.195683	2676.19	0		191.712	15107.8	910.558	115.365	17002.8	1053.97	209.253	0.0913017	0.181895	653.472	0		191.717	15107.9	632.096	83.9484	5328.6	1107.04	137.051	0.0944568	0.173179	1312.45	0		175.641	14471.8	64.0761	7.85499	356.291	1161.45	12.5487	0.00483098	0.151225	33.9341	0
211.699	15862.5	8495.57	1136.2	14609.6	929.747	2427.24	0.984313	0.227696	158354	0		211.701	15862.6	7278.71	923.478	8509.13	817.97	2345.37	0.729837	0.258813	228340	0		206.736	15678.6	47.2698	6.27434	780.462	1557.84	7.83473	0.00706373	0.132707	9.14255	0		176.648	14512.5	57.6815	7.10365	519.258	1274.23	9.79473	0.00434887	0.138631	18.9996	0
227.72	16442.1	7477.8	1002.88	13933.9	1045.36	2079.42	0.866393	0.217839	131915	0		227.714	16441.9	7110.74	907.954	6927.03	872.965	2318.98	0.712994	0.260851	255035	0		211.695	15862.4	6154.9	815.684	4901.69	910.062	1775.84	0.919753	0.232616	215074	0		189.689	15029.2	5622.68	688.565	15693.4	870.056	1543.33	0.423919	0.218019	49952	0
233.69	16652.8	1358.42	182.705	9486.08	1111.86	360.441	0.157389	0.21018	4513.15	0		233.7	16653.2	1301.6	167.004	11396.6	1056.74	365.752	0.130512	0.221151	3683.85	0		227.71	16441.8	5968.84	794.135	7719.08	1035.47	1661.97	0.891949	0.219911	148171	0		190.695	15068.3	1463.51	179.022	10333.4	932.125	376.099	0.110341	0.204581	5049	0
249.691	17204.7	3081.25	418.517	13351.3	1082.25	908.942	0.357	0.230716	18157.7	0		249.7	17205	3361.61	436.443	19180	1012.18	1065.89	0.337069	0.246696	17273.1	0		233.7	16653.2	973.945	130.181	6409	1208.79	239.674	0.145541	0.193334	3322.94	0		191.708	15107.6	1305.53	159.965	20010.5	1048.19	300.912	0.0984298	0.182894	1611.19	0
255.995	17417.2	1156.03	157.263	10207	1258.77	300.006	0.13394	0.20337	2809.91	0		256.004	17417.5	1478.5	192.829	28086	1163.59	418.77	0.148249	0.220012	1983.36	0		249.701	17205	2517.88	340.65	8565.07	1150.82	704.915	0.376257	0.216976	17823.7	0		211.693	15862.3	11660.5	1418.39	6548.2	848.489	3615.63	0.879137	0.249494	631205	0
265.67	17738.4	2013.85	276.294	6308.85	1186.51	575.735	0.233328	0.223909	14658.5	0		265.679	17738.7	2545.78	333.55	8865.98	1066.05	812.435	0.255265	0.249219	20501.8	0		256.004	17417.5	1161.84	157.712	7148.1	1266.27	300.229	0.173619	0.202172	4459.24	0		226.748	16407.6	935.026	113.983	117.172	1024.39	262.064	0.0704958	0.22135	235211	0
267.711	17805.4	131.37	18.0557	911.86	1146.67	40.9003	0.0152208	0.233468	62.9872	0		267.73	17806	230.949	30.3409	533.558	1324.14	63.4124	0.0231573	0.202191	349.183	0		265.681	17738.8	1796.82	244.232	7141.6	1239.4	496.854	0.268507	0.214362	11414.5	0		227.708	16441.7	10358.2	1262.57	8292.2	910.627	3252.51	0.780951	0.250056	371388	0
284.048	18332.7	209.016	28.9114	1573.73	1828.08	43.2136	0.024217	0.15538	77.8081	0		284.043	18332.5	265.03	35.3753	3562.77	1436.47	68.6423	0.0265746	0.197737	142.746	0		267.712	17805.4	102.769	14.0309	321.284	999.715	35.9172	0.0153572	0.267788	128.837	0		233.696	16653	2092	255.709	10983.5	1066.56	581.548	0.157725	0.219112	10704.5	0
293.804	18640.4	1012.53	141.6	6085.66	1261.47	305.783	0.117313	0.232905	2850.44	0		293.812	18640.6	1165.01	156.897	14930.5	1159.42	385.964	0.116816	0.253414	2296.87	0		284.044	18332.6	208.669	28.8555	546.038	1742.7	43.5763	0.0311823	0.162991	219.459	0		242.761	16967.9	127.103	15.6084	396.071	1351.43	29.0225	0.00958289	0.179632	146.791	0
299.829	18827.8	268.131	37.5561	1478.05	1650.5	63.5873	0.0310662	0.181659	206.91	0		299.832	18827.9	281.219	37.9774	4616.82	1617.03	69.8887	0.0281978	0.185421	142.135	0		293.814	18640.7	831.081	115.696	10266.4	1408.24	227.501	0.124192	0.208639	1435.52	0		249.695	17204.8	4874.02	600.495	15081.4	1038.49	1508.71	0.367474	0.24044	35730.8	0
307.804	19073.1	143.253	20.2519	694.959	2048.14	28.2675	0.0165976	0.150285	75.6763	0		307.805	19073.1	142.324	19.3697	718.34	1440.81	39.7408	0.0142708	0.213633	90.5312	0		299.839	18828.1	192.439	26.8857	1766.69	1531.56	49.7895	0.0287569	0.195774	147.727	0		255.991	17417.1	1759.7	217.453	15249.6	1199.73	480.746	0.132672	0.213374	6061.72	0
334.866	19882.4	607.967	88.9043	5620.46	1586.94	170.202	0.0704403	0.211014	948.404	0		334.872	19882.6	715.803	101.109	5676.13	1341.07	236.873	0.0717736	0.249704	1700.14	0		307.822	19073.6	63.9655	8.99437	419.427	1477.15	17.7165	0.00955864	0.20839	33.2932	0		265.673	17738.5	3432.08	425.247	9055.98	1126.65	1040.79	0.25876	0.235808	34278.2	0
336.884	19941.5	50.6834	7.43165	428.124	2180.9	10.3797	0.00587228	0.15447	17.4033	0		343.88	20144.7	5546.52	792.782	16624.6	1308.98	1972.06	0.55615	0.262708	45711.5	0		334.872	19882.6	490.283	70.9598	11409.1	1715.83	128.724	0.0732651	0.195167	392.892	0		267.754	17806.8	348.618	43.1077	699.28	1181.06	106.771	0.0262839	0.226707	670.447	0
343.871	20144.4	5685.97	842.345	11814.8	1419.49	1856.85	0.658788	0.24225	56471.7	0		361.866	20657.9	45.3491	6.66035	142.245	1574.76	14.0293	0.00454716	0.229791	48.5511	0		336.864	19940.9	47.6276	6.90002	775.385	2426.18	8.7694	0.00711719	0.138846	7.87312	0		269.798	17873.6	52.0064	6.44368	264.549	1347.32	13.3278	0.00392099	0.200248	35.9114	0
361.855	20657.6	50.2389	7.60187	168.877	2005.27	12.2535	0.00582078	0.180452	45.2696	0		362.859	20685.9	107.725	15.8275	1012.73	1651.8	33.4373	0.0108016	0.219675	41.2476	0		343.866	20144.3	4119.35	602.364	2542.92	1315.63	1438.69	0.615572	0.261369	68854	0		284.041	18332.5	396.717	49.6281	3537.85	1504.96	97.2934	0.0299103	0.188737	346.172	0
362.859	20685.9	96.2238	14.5564	850.782	2165.06	22.4042	0.0111487	0.167597	35.5957	0		378.924	21132.9	9449.88	1427.68	5946.67	1292.11	3812.03	0.94754	0.293259	181945	0		362.861	20685.9	66.1065	9.93888	539.818	1661.56	19.4559	0.00987858	0.218386	21.8958	0		293.812	18640.6	1595.16	200.309	5073.94	1126.06	542.083	0.120266	0.260919	7546.09	0
378.915	21132.7	8630.96	1335.81	5488.3	1436.09	3129.38	1	0.263851	137808	0		388.191	21386.5	46.065	7.05127	654.746	2413.08	10.6438	0.00461895	0.16087	10.7711	0		378.908	21132.5	6691.91	1032.16	1936.99	1401.51	2463.89	1	0.270357	183572	0		299.83	18827.8	496.617	62.5648	5708.13	1495.05	130.992	0.0374422	0.200549	561.766	0
399.93	21703.5	291.017	46.3484	680.558	2105.95	76.6348	0.0337178	0.189905	1002.36	0		399.938	21703.7	292.273	45.4178	1348.22	1606.08	100.68	0.0293062	0.249015	630.125	0		399.931	21703.5	163.228	25.9372	115.976	1729.32	51.559	0.0243919	0.231264	735.121	0		307.823	19073.7	226.414	28.6643	884.693	1492.4	61.2957	0.0170704	0.206261	244.505	0
400.901	21729.5	618.782	98.7039	5559.14	2153.01	160.281	0.0716932	0.186205	1057.67	0		400.915	21729.8	476.076	74.0207	4004.16	2033.34	130.669	0.0477362	0.19717	668.008	0		400.902	21729.5	356.899	56.7652	1600.17	2114.59	93.1924	0.053333	0.189589	778.784	0		316.838	19347.1	60.6114	7.76252	106.395	1859.11	13.76	0.00456977	0.170424	101.669	0
410.839	21993.8	44.3971	7.12381	413.761	2525.39	10.0131	0.00514394	0.162683	12.921	0		410.859	21994.4	48.7484	7.65681	369.249	1757.92	15.8404	0.00488801	0.233719	22.055	0		416.879	22152.9	251.387	40.8187	1749	2257.19	64.8929	0.0375659	0.184689	303.202	0		332.864	19823.7	91.0153	11.8089	42.4254	1700.63	23.606	0.00686205	0.19573	930.103	0
412.987	22050.5	50.5935	8.17868	406.872	2024.51	15.1142	0.00586186	0.203993	22.9251	0		413.012	22051.2	47.3124	7.4364	382.453	1857.5	15.0756	0.00474402	0.222349	20.3705	0		422.902	22310.5	42.0776	6.89141	717.818	2669.07	9.34754	0.00628784	0.158445	6.62523	0		334.871	19882.6	1000.04	130.562	12206.3	1422.48	314.901	0.0753974	0.235413	1852.78	0
416.885	22153.1	374.835	60.7811	1909.58	2153.18	100.908	0.0434292	0.193613	632.599	0		416.891	22153.2	325.863	51.2789	1510.26	2024.44	93.2662	0.0326743	0.205928	478.102	0		430.207	22500	46.5836	7.70788	581.294	2401.06	11.7328	0.00696119	0.179174	11.1584	0		336.88	19941.3	97.8673	12.778	865.008	1923.04	22.8638	0.00737865	0.175181	32.421	0
422.9	22310.4	90.0826	14.6673	845.333	2999.34	17.9707	0.0104371	0.140998	27.5905	0		422.904	22310.5	55.0454	8.7757	558.13	3043.58	10.6773	0.00551941	0.138949	15.6218	0		438.887	22723.1	133.456	22.3409	472.531	2061.29	40.0362	0.0199429	0.212919	111.896	0		343.875	20144.6	8404.57	1109.66	6386.4	1291.34	3035.15	0.633658	0.266294	102496	0
438.881	22723	255.336	42.5185	1205.83	2463.26	64.4706	0.0295837	0.178171	306.152	0		438.892	22723.3	208.908	33.7415	839.898	2066.32	62.7226	0.0209472	0.212403	291.976	0		440.863	22773.6	89.2718	14.9545	173.017	3012.75	19.034	0.0133403	0.146333	123.885	0		361.855	20657.6	88.0883	11.864	332.264	1752.75	24.5819	0.00664137	0.20645	73.9944	0
441.129	22780.4	397.48	66.2154	2639.21	2265.35	109.317	0.0460528	0.194729	565.624	0		441.14	22780.7	329.237	53.3534	6439.77	2150.04	98.0331	0.0330126	0.205177	220.089	0		441.126	22780.3	218.561	36.5432	2667.27	2640.35	53.57	0.0326605	0.167071	156.307	0		362.854	20685.7	150.281	20.1761	1419.97	1676.18	45.4664	0.0113303	0.216476	57.1255	0
444.88	22875.9	108.128	18.0643	381.16	2778.29	24.4763	0.012528	0.160127	87.7422	0		444.893	22876.2	74.2076	12.0462	325.767	2276.15	20.4148	0.00744081	0.195459	55.2899	0		444.886	22876	51.4334	8.70657	355.591	2745.96	11.86	0.00768591	0.162015	21.9699	0		378.92	21132.9	12167.6	1669.98	2625.49	1314.16	4842.05	0.917371	0.288336	257942	0
454.855	23127.9	95.556	16.1242	489.726	3115.68	19.6679	0.0110713	0.145989	58.5072	0		454.872	23128.3	100.495	16.4557	494.944	2814.95	23.2772	0.0100767	0.161592	65.1535	0		454.855	23127.9	65.752	11.2585	369.686	2252.1	19.0088	0.00982561	0.201969	42.4659	0		394.856	21567.1	67.954	9.51006	722.63	2118.61	17.4296	0.00512335	0.186375	20.7859	0
457.126	23184.9	183.705	31.0442	883.571	2989.2	39.9949	0.0212845	0.152926	105.329	0		457.127	23184.9	177.852	29.3156	682.071	2610.67	44.2378	0.0178332	0.1751	156.662	0		457.127	23184.9	137.215	23.5298	617.061	2690.63	33.5198	0.0205047	0.169896	110.392	0		399.929	21703.5	525.398	73.8628	1235.21	1678.62	172.369	0.0396121	0.238249	2457.43	0
460.872	23278.6	367.336	62.4254	1227.07	2604.4	92.7207	0.0425603	0.176959	657.032	0		460.892	23279.1	325.313	53.8376	2730.78	2239.17	96.6304	0.0326192	0.205832	471.756	0		460.87	23278.5	248.12	42.8278	1264.15	2752.36	59.7636	0.0370777	0.167445	361.405	0		400.908	21729.7	771.058	108.261	6183.28	1774.21	241.94	0.0581335	0.225964	1988.24	0
476.862	23674.3	235.463	40.4023	725.123	2710.84	59.9126	0.0272813	0.175909	379.76	0		476.872	23674.5	302.619	50.9606	1422.61	2428.78	85.9401	0.0303436	0.196343	492.114	0		476.855	23674.1	169.517	29.9052	773.352	2618.72	44.7701	0.0253316	0.182095	230.633	0		410.836	21993.7	94.8391	13.4234	443.587	1688.61	32.003	0.00715035	0.243298	72.1797	0
506.027	24379.3	54.9701	9.65885	551.738	3460.53	11.8233	0.00636894	0.146228	17.0349	0		506.034	24379.4	66.2386	11.5085	885.923	2487.1	19.7278	0.00664175	0.203464	16.9942	0		522.462	24767.6	42.4647	7.91124	306.689	4413	7.60167	0.00634568	0.118391	17.9859	0		412.981	22050.4	104.569	14.8953	517.67	1658.24	36.5645	0.00788396	0.249049	84.6849	0
522.471	24767.8	54.1872	9.73081	169.263	2975.2	13.9083	0.00627823	0.175609	51.8516	0		522.435	24767	44.5165	7.87714	280.081	1923.92	17.626	0.00446368	0.271548	27.4805	0		550.5	25416.2	103.878	19.8088	777.972	3390.47	25.0443	0.0155229	0.162367	40.81	0		416.889	22153.2	543.664	77.3649	5538.16	2037.65	156.225	0.0409893	0.204594	911.194	0
523.382	24789.1	82.4774	14.8856	632.917	2324.61	27.7706	0.009556	0.225148	38.0206	0		523.359	24788.6	56.8995	10.0561	449.749	2733.71	15.9871	0.00570532	0.191446	22.0595	0		568.057	25813.9	103.132	20.2478	565.455	2663.02	33.2049	0.0154114	0.213313	69.9122	0		422.898	22310.3	99.392	14.2327	888.144	2499.68	23.4016	0.00749361	0.169181	34.6488	0
535.359	25068	71.2762	12.9799	436.983	3280.62	17.3224	0.0082582	0.163188	34.6447	0		535.353	25067.9	35.5035	6.33007	73.4658	3003.37	9.38	0.00355994	0.178251	60.9941	0		650.009	27593.8	32.9548	7.0456	397.207	2928.4	11.554	0.00492458	0.221968	9.92125	0		438.887	22723.1	358.792	52.418	2549.51	2150.16	103.528	0.027051	0.204118	485.894	0
537.385	25114.9	47.523	8.64789	417.33	3283.19	11.495	0.00550611	0.163677	15.762	0		549.397	25391	64.1317	11.5164	194.914	2190.67	24.0151	0.00643049	0.250789	83.4392	0		665.966	27927.1	91.5913	20.0448	442.614	3462.43	28.2346	0.0136869	0.192341	65.1817	0		441.133	22780.5	551.491	80.9017	10731.8	2137.02	162.941	0.0415793	0.206424	500.637	0
549.387	25390.8	137.062	24.8923	658.671	3041.93	37.494	0.0158803	0.180605	90.1008	0		550.504	25416.3	58.7276	10.4859	169.089	2810.1	17.217	0.00588862	0.195902	77.5404	0		671.993	28051.9	100.24	22.0861	369.762	3959.94	27.7299	0.0149794	0.169698	92.4824	0		444.897	22876.3	130.967	19.1947	595.567	2371.08	35.1303	0.00987416	0.187635	92.727	0
551.43	25437.4	47.0551	8.63082	505.692	2682	14.5132	0.00545189	0.205604	16.2703	0		568.055	25813.9	150.689	27.359	3237.27	2830.7	46.3865	0.0151096	0.200676	32.1235	0		687.964	28380	81.8055	18.4362	293.772	4000.8	22.766	0.0122246	0.171957	76.629	0		454.856	23127.9	127.454	18.9078	533.54	2426.17	33.8218	0.00960931	0.187479	95.6104	0
568.061	25814	75.6426	14.0443	470.656	2939.43	22.0286	0.00876409	0.193255	39.3671	0		650.006	27593.8	45.6494	8.73873	363.328	3194.2	14.723	0.00457727	0.203496	19.8573	0		861.072	31716.4	22.5988	6.16264	197.408	4412.89	7.90786	0.00337703	0.195127	9.14122	0		457.128	23184.9	245.205	36.4808	1701	2990.77	54.9303	0.0184871	0.152846	135.817	0
649.983	27593.3	48.313	9.45646	733.105	3610.56	14.1506	0.00559764	0.180023	11.1663	0		665.982	27927.4	125.456	24.4494	507.272	2996.91	44.7784	0.0125795	0.222223	118.606	0		877.045	32006.5	121.852	33.6679	1233.33	4711.63	41.2781	0.0182089	0.186144	78.212	0		460.88	23278.8	442.926	65.7903	3105.63	2185.08	134.138	0.0333942	0.210921	925.131	0
655.997	27719.4	33.5923	6.61307	302.995	4109.94	8.50249	0.00389207	0.159612	11.8203	0		672.012	28052.3	153.23	29.7446	577.585	3354.21	49.7624	0.0153644	0.200349	177.483	0		893.025	32294.2	99.0393	27.4763	577.832	4514.22	35.8804	0.0147999	0.197825	91.1847	0		476.86	23674.2	361.728	54.6881	945.353	2331.54	105.962	0.0272723	0.204526	1007.35	0
665.973	27927.2	120.608	23.8137	552.724	3608.1	36.09	0.0139738	0.184577	97.0656	0		681.95	28256.9	47.4263	9.3297	288.543	3152.43	16.5811	0.00475544	0.216325	30.3185	0		1471.89	41374.1	185.59	56.1205	1013.74	6995.96	105.7	0.0277335	0.210391	239.924	0		506.028	24379.3	117.266	18.2716	650.746	2338.83	36.9031	0.0088412	0.216359	77.7899	0
671.993	28051.9	163.086	32.5184	589.486	3517.7	50.2139	0.0188955	0.191032	157.048	0		687.98	28380.3	151.081	29.7748	379.707	3339.21	50.166	0.0151489	0.206031	230.401	0		1485.9	41569	1768.26	534.499	3590.25	4746.25	1440.8	0.264238	0.313068	6520.96	0		522.461	24767.6	74.2323	11.7995	327.52	2038.51	27.7402	0.0055967	0.256296	63.7973	0
681.937	28256.6	34.7379	6.95615	222.061	3853.83	9.83959	0.0040248	0.17695	18.6635	0		724.4	29114.4	37.6793	7.6503	383.961	3954.41	11.3979	0.00377811	0.183188	12.9069	0		1507.9	41873.3	142.009	42.367	10954.3	6969.41	82.4371	0.021221	0.21636	28.6477	0		523.363	24788.7	69.9262	11.0354	416.453	3480.09	15.7645	0.00527205	0.150388	31.7488	0
687.974	28380.2	115.823	23.2797	492.325	3465.7	37.1711	0.0134195	0.198509	102.879	0		728.42	29194.3	39.8862	8.03101	237.241	4392.07	11.0342	0.00399939	0.165849	22.9488	0		1523.89	42093	142.315	42.8929	3730.91	7950.59	75.1975	0.0212668	0.19167	83.5314	0		535.364	25068.2	46.7411	7.46395	113.154	2818.16	13.3791	0.00352402	0.189969	78.6853	0
712.443	28875.4	38.1924	7.89713	183.335	5169.11	8.77966	0.00442505	0.137827	23.3776	0		736.404	29352.3	36.735	7.47201	108.102	3782.81	11.9625	0.00368343	0.194671	51.8045	0														549.414	25391.4	74.2813	11.9442	129.86	2436.22	25.1063	0.0056004	0.225519	162.311	0
714.428	28915.3	38.8861	7.95231	135.702	4143.81	11.1016	0.00450542	0.172409	37.6046	0		740.393	29430.9	30.9104	6.3161	31.0152	6897.16	5.67662	0.00309939	0.107347	87.0629	0														550.499	25416.2	89.9556	14.4549	273.468	2429.71	30.5773	0.00678215	0.22657	126.982	0
724.403	29114.4	33.5077	6.97527	120.186	5004	8.4396	0.00388226	0.144765	31.2749	0		752.404	29666.4	35.9002	7.41473	97.8228	4119.7	10.9461	0.00359972	0.182636	44.1902	0														568.045	25813.7	151.214	24.4764	827.481	2835.42	45.5182	0.0114007	0.200339	98.6987	0
728.415	29194.2	53.1609	10.9669	129.866	5000.19	12.9379	0.00615932	0.145678	69.103	0		877.056	32006.7	165.063	38.1875	1072.97	3862.93	67.8283	0.0165509	0.227044	164.347	0														650.013	27593.9	41.6022	7.28921	355.661	2293.01	18.732	0.00313658	0.283475	21.2639	0
736.412	29352.4	39.1076	8.21074	176.142	4853.74	9.99986	0.00453108	0.15172	26.6577	0		893.034	32294.3	170.355	40.1948	1405.28	4126.57	67.6028	0.0170816	0.216411	170.785	0														665.978	27927.3	136.571	24.1012	377.377	2885.22	50.2956	0.0102967	0.230824	196.265	0
738.431	29392.2	34.7736	7.1434	176.166	5289.33	8.3004	0.00402893	0.139608	21.1248	0		909.019	32579.5	25.0987	6.0752	279.45	4380.66	9.6265	0.00251665	0.207507	10.1407	0														671.996	28051.9	197.293	35.1614	577.874	3322.95	64.2485	0.0148748	0.202229	285.601	0
743.423	29490.5	31.3457	6.61927	238.308	5915.76	6.63726	0.00363177	0.125668	10.7275	0		1457.91	41178.6	104.712	24.9058	1980.08	5445.86	71.6253	0.0104995	0.26771	39.6135	0														687.977	28380.2	173.957	31.2583	571.44	3611.38	54.0886	0.0131154	0.190503	224.816	0
750.411	29627.4	55.3545	11.7441	109.112	6470.8	11.111	0.00641348	0.115969	77.677	0		1471.92	41374.5	855.425	200.993	2517.79	4388.8	736.408	0.0857736	0.335382	2426.95	0														702.389	28673	35.463	6.50775	488.08	3762.99	10.6417	0.00267371	0.186657	8.39992	0
861.066	31716.3	33.8297	7.83686	343.773	4212.54	12.3803	0.00391958	0.204406	13.5224	0		1485.97	41570	4928.44	1144.72	3571.43	4258.95	4494.35	0.494176	0.348905	61490.4	0														714.417	28915	53.5784	9.96959	181.665	4298.97	14.9365	0.00403952	0.166183	52.7433	0
877.038	32006.4	150.828	35.7046	1542.88	4416.68	54.6729	0.0174753	0.198574	104.599	0		1490.94	41638.9	31.5146	7.28475	171.232	6715.94	20.1465	0.00315998	0.222	40.313	0														724.393	29114.3	38.8814	7.22534	262.619	3254.69	14.3334	0.00293144	0.222569	22.7264	0
893.013	32294	125.851	30.2773	778.716	4258.48	48.2709	0.0145813	0.209702	87.2788	0		1493.91	41680	97.3623	22.5794	1917.56	6565.87	58.6841	0.00976253	0.227526	40.698	0														728.41	29194.1	65.8948	12.3745	199.469	5195.7	15.9052	0.0049681	0.140195	74.946	0
1457.88	41178.2	95.3601	24.1988	1167.53	7019.43	50.6822	0.0110486	0.207691	52.3911	0		1499.97	41763.9	143.898	33.2256	3636.09	5752.6	98.6162	0.0144287	0.260747	59.9016	0														736.404	29352.3	66.528	12.4964	614.29	3773.92	21.9471	0.00501584	0.19513	25.1347	0
1471.9	41374.2	835.72	210.641	3431	5389.54	590.418	0.0968281	0.273103	1799.64	0		1501.96	41791.3	33.188	7.58723	257.485	6269.25	20.4879	0.00332777	0.239575	27.0557	0														738.401	29391.7	41.6238	7.8776	262.854	3164.61	16.0528	0.00313821	0.233331	25.6451	0
1485.94	41569.6	4856.95	1218.46	5399.43	5089.51	3718.48	0.562735	0.291961	34516.7	0		1507.93	41873.7	864.28	198.465	7051.58	5011.67	680.36	0.0866615	0.300884	2360.56	0														750.417	29627.5	42.528	8.14602	117.03	2726.34	19.3925	0.00320637	0.275247	57.7041	0
1493.87	41679.5	82.1069	20.5741	1155.81	7760.47	41.0368	0.00951306	0.192497	39.5816	0		1517.95	42011.5	87.9748	20.2458	1127.61	6068.81	58.0563	0.00882124	0.250123	50.5184	0														752.407	29666.4	40.3441	7.73485	138.901	2714.18	18.604	0.00304172	0.277214	46.093	0
1499.94	41763.4	104.472	25.9996	1894.72	7160.5	57.6759	0.0121044	0.209474	41.0062	0		1523.91	42093.3	849.374	193.966	7950.96	5119.92	668.605	0.0851668	0.297644	2058.06	0														767.43	29958.3	33.0544	6.22878	37.017	6833.25	6.14809	0.00249212	0.112308	67.5401	0
1501.89	41790.4	29.6602	7.36804	149.405	9932.16	11.476	0.00343649	0.151215	30.4481	0		1529.92	42175.5	51.4246	11.7864	1786.66	6958.52	30.3665	0.00515635	0.219863	9.53283	0														877.051	32006.6	162.96	35.2228	900.922	4308.42	60.4093	0.0122863	0.203567	200.716	0
1507.9	41873.3	838.508	207.253	14542.5	5940.62	561.016	0.0971511	0.253829	1269.89	0		1545.9	42393.6	51.6365	11.7635	924.068	8146.27	27.2171	0.0051776	0.189768	20.2408	0														893.023	32294.1	133.537	29.3551	383.412	4349.29	49.9925	0.010068	0.205326	199.476	0
1517.92	42011.1	88.7822	21.9831	1143.39	8662.5	42.2409	0.0102865	0.175229	42.2761	0																										1457.87	41178.1	55.5282	15.4182	1127.28	6949.77	29.7247	0.00418652	0.209773	18.3106	0
1523.89	42093.1	722.147	178.943	56047.9	6642.4	446.966	0.0836693	0.229419	296.706	0																										1471.88	41374	672.98	187.074	8799.54	5810.55	442.17	0.050739	0.253312	1342.26	0
1529.88	42175.1	32.181	7.95476	488.104	7737.56	16.883	0.00372856	0.197722	15.8869	0																										1485.91	41569.1	3478.99	958.202	2480.18	4861.13	2748.39	0.262297	0.305671	39401.9	0
1545.87	42393.2	28.015	6.80661	765.798	9266.93	12.6301	0.00324588	0.166816	6.30818	0																										1493.87	41679.5	68.8561	18.9363	901.382	6730.52	39.6972	0.00519137	0.221954	36.8302	0
																																				1499.91	41763	45.9597	12.6198	402.892	6944.65	25.8774	0.00346511	0.21598	33.1608	0
																																				1507.88	41873	753.463	206.232	24858.5	6129.53	490.8	0.0568069	0.246003	936.06	0
																																				1517.89	42010.7	45.2654	12.1991	764.365	6095.77	29.4701	0.00341276	0.249008	18.0905	0
																																				1523.87	42092.7	618.389	167.645	37860.9	6762.49	375.479	0.0466231	0.225341	400.469	0
																																				1529.87	42174.9	27.3522	7.44828	714.632	7027.3	15.8587	0.0020622	0.217703	7.07839	0

## Sheet: Regular_Lcap55
Spectrum: D:\Users\ireneb\Mass Spec Data Xu\Irene_Lysobacter project_UCSD_Xu\MALDI data\Dried droplet\131210_MALDI_DD_Lysobacter\Flexanalysis\131115_MALDI_RP_MeOH_Extract_R2A_Regular_L14_1_1\0_E3\1\1Ref												Spectrum: D:\Users\ireneb\Mass Spec Data Xu\Irene_Lysobacter project_UCSD_Xu\MALDI data\Dried droplet\131210_MALDI_DD_Lysobacter\Flexanalysis\131115_MALDI_RP_MeOH_Extract_R2A_Regular_L14_1_2\0_E4\1\1Ref												Spectrum: D:\Users\ireneb\Mass Spec Data Xu\Irene_Lysobacter project_UCSD_Xu\MALDI data\Dried droplet\131210_MALDI_DD_Lysobacter\Flexanalysis\131115_MALDI_RP_MeOH_Extract_R2A_Regular_L14_2_1\0_E5\1\1Ref												Spectrum: D:\Users\ireneb\Mass Spec Data Xu\Irene_Lysobacter project_UCSD_Xu\MALDI data\Dried droplet\131210_MALDI_DD_Lysobacter\Flexanalysis\131115_MALDI_RP_MeOH_Extract_R2A_Regular_L14_2_2\0_E6\1\1Ref
Biological replicate 1; technical replicate 1												Biological replicate 1; technical replicate 2												Biological replicate 2; technical replicate 1												Biological replicate 2; technical replicate 2
m/z	time	Intens.	SN	Quality Fac.	Res.	Area	Rel. Intens.	FWHM	Chi^2	Bk. Peak		m/z	time	Intens.	SN	Quality Fac.	Res.	Area	Rel. Intens.	FWHM	Chi^2	Bk. Peak		m/z	time	Intens.	SN	Quality Fac.	Res.	Area	Rel. Intens.	FWHM	Chi^2	Bk. Peak		m/z	time	Intens.	SN	Quality Fac.	Res.	Area	Rel. Intens.	FWHM	Chi^2	Bk. Peak
38.5231	6913.01	202.272	59.1793	396.522	595.567	15.1397	0.153072	0.0646832	300.882	0		38.5208	6912.81	270.372	77.398	632.853	566.237	21.2593	0.19861	0.0680294	337.205	0		38.5249	6913.16	208.456	62.4258	514.743	604.841	15.3738	0.160362	0.0636943	238.544	0		38.5283	6913.45	236.457	69.4147	485.629	613.074	17.2616	0.0755996	0.0628444	330.008	0
43.5809	7336.73	41.7142	11.9214	655.976	827.48	2.5499	0.0315677	0.052667	6.87168	0		103.679	11178.3	37.691	9.17221	363.328	1018.09	4.58773	0.0276871	0.101837	10.9322	0		136.58	12792	33.9368	9.77936	524.777	907.098	6.04287	0.0261071	0.150568	7.03332	0		103.687	11178.7	23.622	6.15315	177.688	1212.33	2.40242	0.00755239	0.0855273	5.96424	0
57.5863	8395.73	51.9409	14.3399	613.06	913.59	3.77934	0.0393069	0.0630329	11.1887	0		171.632	14308.6	49.3888	11.144	270.55	913.629	11.3235	0.0362801	0.187857	29.9494	0		171.619	14308.1	82.2102	23.3933	868.633	1019.84	16.7455	0.0632432	0.16828	25.3352	0		136.601	12793	24.2774	6.18043	357.709	1011.88	4.02638	0.00776194	0.134996	5.17793	0
103.679	11178.3	24.6783	6.14924	137.364	1069.17	2.85946	0.0186756	0.0969717	9.23739	0		189.669	15028.4	63.5848	14.0752	538.156	873.493	16.9465	0.0467081	0.217138	28.2473	0		172.693	14352	26.8694	7.6495	356.839	1035.48	5.47126	0.0206703	0.166776	5.90932	0		171.642	14309	67.2026	16.5261	504.063	1006.6	14.0015	0.0214859	0.170516	29.555	0
171.626	14308.4	59.5414	13.6636	404.738	1080.09	12.4254	0.0450587	0.1589	29.0486	0		191.708	15107.6	32.2823	7.12226	804.719	1055.54	7.50378	0.0237139	0.181622	4.18539	0		189.654	15027.8	72.581	20.4963	637.51	1055.99	15.9998	0.0558355	0.179598	24.7627	0		172.707	14352.6	43.0538	10.5826	504.139	1417.43	6.47295	0.0137651	0.121845	10.9404	0
189.656	15027.9	65.9361	14.8966	708.638	1138.62	13.9288	0.0498979	0.166567	20.2488	0		211.691	15862.2	469.744	101.364	8218.05	996.263	124.957	0.345065	0.212486	405.82	0		191.665	15105.9	31.5446	8.91488	336.453	1032.43	7.11706	0.0242668	0.185644	9.22107	0		189.662	15028.2	96.4853	23.2587	815.389	1084.82	20.7635	0.0308481	0.174833	36.9767	0
211.705	15862.8	341.628	75.6677	4119.43	1003.94	90.7477	0.258531	0.210874	368.897	0		227.726	16442.3	727.687	155.539	742.47	717.59	295.634	0.534545	0.317349	3655.9	0		211.691	15862.2	495.444	138.351	5153.95	1132.93	116.603	0.381138	0.186851	492.078	0		191.677	15106.4	56.6552	13.6343	767.955	1207.16	11.0698	0.0181137	0.158784	14.264	0
227.79	16444.6	808.708	177.376	347.508	783.528	317.597	0.611999	0.290723	10285.4	0		233.689	16652.8	32.4167	6.89336	492.673	933.331	10.1891	0.0238127	0.250381	7.85015	0		227.713	16441.9	722.705	201.197	549.335	721.132	311.497	0.555966	0.315771	4860.38	0		211.679	15861.8	472.481	111.573	2854.96	1032.31	120.031	0.151061	0.205053	1174.53	0
249.697	17204.9	114.926	24.843	811.339	1277.15	28.5603	0.0869713	0.195511	50.7146	0		249.691	17204.7	234.167	49.4602	7641.72	1022.33	73.1349	0.172014	0.244238	140.809	0		233.683	16652.6	33.616	9.32977	395.279	1349.64	7.27801	0.0258603	0.173145	8.35329	0		227.709	16441.7	995.502	232.448	3698.55	918.189	308.873	0.31828	0.247998	7684.96	0
255.992	17417.1	1321.42	283.528	12197.6	1051.59	409.899	1	0.243433	3768.74	0		255.988	17417	739.465	155.867	15442.7	1268.16	191.481	0.543196	0.201858	421.78	0		249.685	17204.5	190.803	51.5226	3978.83	1277.23	47.6111	0.146782	0.195489	76.0998	0		249.681	17204.3	197.043	45.4519	2213.81	1256.33	49.7963	0.0629984	0.198738	133.439	0
265.686	17738.9	151.892	32.4674	1825.15	1153.21	44.962	0.114946	0.230387	112.144	0		265.681	17738.7	285.944	59.8667	7399.82	1012.23	96.7824	0.210049	0.26247	228.871	0		255.99	17417.1	1066.2	283.046	14148.3	1294.53	272.093	0.82021	0.197748	1424.44	0		255.983	17416.8	444.479	102.22	4543.15	1382.24	105.426	0.142108	0.185195	390.613	0
284.021	18331.8	161.554	34.3941	2731.05	1181.96	50.2483	0.122258	0.240297	98.8219	0		284.03	18332.1	66.5951	13.9087	740.551	2164.74	11.6515	0.0489195	0.131207	15.3551	0		265.677	17738.6	214.649	55.426	3253.66	1369.45	53.6756	0.165126	0.194003	111.315	0		265.662	17738.1	238.351	54.7908	1972.91	1218.08	66.2432	0.0762051	0.218098	294.793	0
343.865	20144.3	394.7	83.8974	4873.84	1278.26	141.945	0.298694	0.269011	650.418	0		343.849	20143.8	352.537	73.0818	6974.66	1290.11	125.584	0.258967	0.266527	396.759	0		284.03	18332.1	63.907	16.0617	1124.89	1741.65	13.6015	0.0491628	0.163081	10.3831	0		299.807	18827.2	33.5768	7.66404	534.598	1902.05	6.9154	0.0107351	0.157623	5.8038	0
378.909	21132.5	297.565	63.6144	4991.59	1349.29	113.839	0.225186	0.280822	305.607	0		378.888	21132	364.296	75.017	6618.13	1354.93	138.35	0.267604	0.279636	452.151	0		343.852	20143.9	431.486	102.101	12958.2	1537.48	130.749	0.331936	0.223646	299.704	0		343.846	20143.7	804.383	182.494	11174.7	1628.62	229.634	0.257176	0.211127	1168.31	0
475.185	23633.1	30.3436	6.41402	135.276	1851.87	11.337	0.0229629	0.256597	27.8366	0		475.155	23632.4	45.8679	9.23845	182.882	1460.97	21.466	0.0336937	0.325232	45.0024	0		378.893	21132.1	385.495	90.8909	15352.9	1627.8	123.683	0.296556	0.232765	205.813	0		378.885	21131.9	670.116	151.586	10885.4	1713.37	203.061	0.214249	0.221134	898.581	0
477.159	23681.6	261.815	55.3971	16424.8	1875.21	97.6423	0.198132	0.254456	82.8	0		477.105	23680.3	104.285	21.025	997.906	1021.08	68.1181	0.0766061	0.467257	51.6014	0		457.119	23184.7	30.3083	6.81408	204.32	2784.79	6.76017	0.0233157	0.164148	11.155	0		475.124	23631.6	102.102	22.6127	207.976	2250.21	31.1185	0.0326438	0.211147	177.219	0
479.126	23729.8	64.7569	13.6478	506.196	1869.35	24.3945	0.0490056	0.256305	31.6352	0		479.039	23727.6	35.2885	7.12427	650.945	944.61	25.5287	0.0259222	0.507129	10.7955	0		475.127	23631.7	49.3272	11.3025	70.6234	2143.81	15.5351	0.0379467	0.221628	137.089	0		477.123	23680.7	607.501	134.541	12232.1	1873.62	226.748	0.194229	0.254653	458.519	0
493.188	24071.5	483.827	102.638	15721.4	2074.31	169.075	0.366142	0.23776	324.709	0		493.174	24071.2	375.14	76.0523	5437.23	1761.55	152.76	0.27557	0.279966	518.624	0		477.132	23680.9	483.046	113.07	17057.6	1877.49	176.691	0.371601	0.254134	289.225	0		479.092	23728.9	109.845	24.3829	791.016	1453.92	52.88	0.0351195	0.329517	70.3558	0
495.148	24118.7	219.925	46.3886	4823.43	2074.61	80.3207	0.166431	0.23867	118.19	0		495.112	24117.9	197.201	40.0476	1720.94	1431.1	98.7512	0.14486	0.345967	113.915	0		479.143	23730.2	130.614	30.2911	1383.52	2323.59	40.331	0.10048	0.206208	55.4384	0		493.154	24070.7	949.647	211.965	23452.7	2191.16	314.456	0.30362	0.225065	1125.34	0
511.204	24502.2	576.321	121.896	9302.35	2264.5	191.227	0.436138	0.225746	595.177	0		511.197	24502.1	569.201	116.263	17830	2300.64	187.435	0.418124	0.222198	393.657	0		493.156	24070.7	485.538	113.396	8311.74	2051.89	169.303	0.373518	0.240342	700.463	0		495.105	24117.7	419.86	93.6787	10042.5	1855.09	167.027	0.134237	0.26689	104.155	0
513.234	24550.3	43.3109	9.15458	143.342	3137.43	10.3296	0.032776	0.163584	38.4693	0		513.221	24550	50.892	10.3906	713.808	2930.42	13.103	0.0373843	0.175135	10.5858	0		495.134	24118.4	199.015	46.6793	3106.43	1861.7	79.2141	0.1531	0.265958	73.2765	0		499.12	24214.2	41.0708	9.16078	335.821	2422.58	12.378	0.0131311	0.206029	16.501	0
515.161	24595.9	108.404	23.0305	2613.63	2165.47	38.2671	0.0820357	0.237898	30.7653	0		515.165	24595.9	59.9216	12.2414	655.341	1462.93	30.7983	0.0440173	0.352145	24.3659	0		499.125	24214.3	55.2404	12.9259	362.985	2219.36	18.0487	0.0424956	0.224896	30.9905	0		511.171	24501.5	1146.26	258.526	9740.42	2454.52	349.797	0.366481	0.208257	2886.73	0
517.13	24642.3	49.6398	10.5167	693.051	2202.05	17.2708	0.0375655	0.23484	12.9297	0		517.099	24641.5	47.6203	9.74177	1137.74	1246.48	28.947	0.034981	0.414848	9.99554	0		511.181	24501.7	567.492	132.72	10044.2	2542.48	167.683	0.436563	0.201056	499.807	0		513.2	24549.5	89.7809	20.2395	261.382	3318.81	20.6057	0.0287046	0.154633	89.0056	0
522.46	24767.5	50.575	10.779	322.08	2086.9	18.6993	0.0382732	0.250352	29.3652	0		531.132	24970	45.9849	9.47419	43.221	2374.8	15.2742	0.0337796	0.223654	231.219	0		513.198	24549.5	56.1442	13.211	162.488	3475.55	12.2223	0.043191	0.14766	67.0592	0		515.122	24594.9	182.517	41.1738	2078.88	2318.66	59.5176	0.0583541	0.222164	132.545	0
523.349	24788.4	55.8219	11.8881	520.867	1612.78	26.7929	0.0422439	0.324501	27.6318	0		533.186	25017.7	355.861	73.2496	7772.48	1769.77	160.24	0.261408	0.301274	240.365	0		515.141	24595.4	147.137	34.5715	3655.57	2347.18	47.8662	0.113191	0.219473	65.3458	0		517.119	24642	70.6396	15.9694	609.689	2507.86	21.9173	0.0225848	0.206199	30.374	0
531.152	24970.4	59.2127	12.6345	68.8527	2596.7	18.1785	0.0448099	0.204549	249.197	0		535.251	25065.5	78.0345	16.1088	1007.53	2022.32	31.8651	0.0573226	0.264672	25.5086	0		517.112	24641.9	54.393	12.7679	778.365	2335.89	17.3185	0.0418438	0.221377	13.2068	0		522.455	24767.4	40.3421	9.146	198.936	2719.2	11.399	0.0128981	0.192136	27.5578	0
533.192	25017.8	361.043	76.9391	10781.6	2025.58	142.264	0.273224	0.26323	301.816	0		549.182	25386.1	222.992	46.4178	4151.22	1930.44	96.5817	0.163805	0.284485	139.703	0		531.121	24969.7	57.4168	13.4214	69.0441	3091.42	14.6754	0.0441699	0.171804	206.925	0		531.117	24969.6	78.6066	17.8471	40.8249	3199.56	19.39	0.025132	0.165997	732.587	0
535.31	25066.9	87.4225	18.6709	1277.43	2312.61	31.3852	0.066158	0.231475	36.9684	0		551.2	25432.2	42.9958	8.9366	429.241	2411.21	14.8659	0.0315839	0.228598	16.2083	0		533.169	25017.3	309.818	72.6783	7905.8	2425.58	101.188	0.238339	0.219811	213.51	0		533.151	25016.9	509.425	115.92	6238.87	2281.06	175.939	0.162873	0.233729	851.917	0
537.344	25114	51.216	10.9672	1280.94	2139.47	19	0.0387583	0.251157	7.67505	0		555.176	25522.7	110.412	22.946	1148.04	1842.83	50.7682	0.0811065	0.301263	46.6682	0		535.271	25066	27.8674	6.56775	180.678	1846.41	11.9352	0.021438	0.289898	18.942	0		535.236	25065.2	58.4191	13.2647	322.207	2278.16	21.6194	0.0186777	0.234942	40.7001	0
549.229	25387.1	292.841	63.0039	2102.95	1717.44	144.44	0.221611	0.319795	223.939	0		571.155	25883.5	191.473	40.2366	876.293	1787.78	91.4837	0.140652	0.319478	263.27	0		549.172	25385.8	179.333	42.1828	2729.34	2517.84	59.2294	0.137958	0.218112	138.126	0		549.166	25385.7	330.693	76.049	5496.79	2426.16	113.812	0.105729	0.226351	396.16	0
551.329	25435.1	34.4834	7.4325	268.805	1294.62	22.2971	0.0260958	0.425861	25.8762	0		573.183	25928.9	37.7946	7.95153	426.835	1708.55	19.3259	0.0277632	0.335479	15.6238	0		555.165	25522.5	47.7914	11.2801	377.664	2141.33	18.3934	0.0367652	0.259262	22.3789	0		551.175	25431.6	27.8264	6.42664	131.431	2052.82	11.0882	0.0088966	0.268497	24.4238	0
555.176	25522.7	54.582	11.6588	804.234	2939.73	16.1119	0.0413056	0.188853	14.1283	0		587.14	26239.3	112.53	23.8567	1538.38	2145.97	47.8844	0.0826623	0.273602	57.4653	0		571.141	25883.2	137.206	32.8003	846.406	3024.23	39.5673	0.105551	0.188855	94.1673	0		555.137	25521.8	80.4452	18.5623	819.726	2734.42	24.6176	0.0257198	0.203018	27.508	0
561.365	25663.1	32.5433	7.03522	245.191	3516.24	8.15631	0.0246276	0.159649	12.8711	0		1548.88	42434.2	75.7197	17.7229	1870.92	5765.04	54.2088	0.0556222	0.268668	22.7882	0		587.123	26238.9	37.0505	9.0636	183.929	2798.62	11.7644	0.0285024	0.20979	27.1156	0		571.123	25882.8	190.477	44.1789	843.189	2732.99	59.9295	0.0608991	0.208974	214.368	0
563.392	25708.9	41.8957	9.05566	536.236	2267.01	15.7856	0.0317051	0.248517	12.19	0		1562.93	42624.8	1361.32	311.816	55223.4	5874.75	993.032	1	0.266043	2211.53	0		1548.9	42434.3	95.0877	21.5914	1840.44	5427.99	72.493	0.0731496	0.285353	39.9572	0		587.101	26238.5	82.3704	19.4166	511.867	2929.41	25.2128	0.0263353	0.200416	44.4676	0
571.157	25883.5	141.921	30.9088	1600.2	2316.38	53.0354	0.1074	0.246573	94.6801	0		1570.87	42732	40.1434	9.29109	1191	6736.68	25.4529	0.0294885	0.233182	9.50149	0		1562.92	42624.6	1299.91	299.334	18760.9	5223.67	1057.84	1	0.2992	1911.45	0		1546.77	42405.4	32.4248	7.37384	90.2806	3348.3	39.3823	0.0103668	0.461957	126.804	0
587.143	26239.4	59.1974	13.0972	469.225	2729.28	19.7491	0.0447983	0.215128	25.5849	0		1576.92	42813.6	98.8265	22.739	3981.89	7218.06	59.5789	0.072596	0.218469	27.5942	0		1576.93	42813.7	90.6009	20.5132	1938.76	6354.4	61.4697	0.069698	0.248163	33.7384	0		1548.86	42433.8	267.223	60.2632	9974.8	6253.22	177.713	0.085436	0.24769	170.372	0
1548.9	42434.4	50.1148	9.79054	923.752	4417.23	47.561	0.037925	0.350649	23.3947	0		1584.92	42921.2	770.305	175.112	34013.6	5871.69	578.757	0.565851	0.269926	1064.73	0		1584.9	42921	631.77	145.861	22526.8	5742.89	482.027	0.486011	0.275977	772.764	0		1562.9	42624.4	3127.75	695.457	14222.6	5577.05	2401.57	1	0.280239	16367.7	0
1562.98	42625.3	1110.16	214.524	24161.4	4790.27	993.056	0.840124	0.326282	1461.91	0		1600.9	43135.5	1119.96	257.467	45370.9	5823.05	867.65	0.822697	0.274925	1710.01	0		1600.88	43135.2	768.612	176.791	6004.81	5306.01	641	0.591283	0.30171	1888.97	0		1570.85	42731.7	56.8029	12.4316	966.704	7552.67	32.2017	0.0181609	0.207986	24.596	0
1576.98	42814.5	82.585	15.9368	1969.53	5445.96	66.4991	0.0624972	0.289569	27.0484	0		1614.9	43322.2	66.0813	15.0279	1289.99	6855.49	43.6311	0.048542	0.235562	25.736	0		1614.91	43322.3	48.3983	10.9127	535.655	6989.28	30.8815	0.0372322	0.231055	30.2387	0		1576.89	42813.3	219.603	47.9652	15006.5	6717.29	141.832	0.0702113	0.234751	86.3793	0
1584.95	42921.7	535.764	102.408	16585.7	5134.44	459.285	0.405446	0.308691	674.081	0		1770.99	45352.2	26.6161	6.09687	580.705	9124.64	16.3161	0.0195517	0.194089	9.52283	0		1622.89	43428.5	27.6789	6.19024	846.204	8662.96	14.5753	0.021293	0.187337	5.16951	0		1584.87	42920.6	1258.65	277.111	10223.9	5688.21	963.28	0.402415	0.278624	5181.6	0
1600.94	43136	947.68	182.868	24000.7	5099.43	836.107	0.717168	0.313944	1659.01	0		1785.02	45530.2	32.3481	7.50927	747.045	8977.75	20.4636	0.0237623	0.198827	11.3557	0		1785.01	45530	28.3472	6.46563	672.757	7477.09	20.1252	0.0218071	0.23873	9.33241	0		1594.88	43054.9	56.9776	12.5012	79.2464	8736.58	29.2348	0.0182168	0.182552	326.726	0
1614.94	43322.8	63.414	12.1037	1091.88	6039.13	47.9298	0.0479893	0.267412	29.7884	0		1799.01	45707	41.0464	9.71094	1006.32	9695.08	24.7936	0.0301518	0.18556	13.3519	0		1799	45706.8	33.9784	7.68954	861.843	7354.05	25.0582	0.0261391	0.244627	10.8279	0		1600.85	43134.8	1789.27	392.02	7557.67	5568.37	1424.94	0.572064	0.28749	10933.8	0
1785.04	45530.4	42.5812	8.67976	1118.09	7438.02	32.2597	0.0322238	0.239988	14.6613	0		1813.04	45883.6	26.0397	6.15911	895.532	9207.56	16.818	0.0191282	0.196908	6.21473	0														1604.93	43189.3	33.3394	7.2432	104.505	6638.2	22.1419	0.0106592	0.241771	84.1364	0
1799.06	45707.6	55.0229	11.3249	1832.04	7494.16	43.5929	0.0416392	0.240062	14.8819	0																										1606.86	43215.1	29.7283	6.50954	207.813	7428.96	17.8532	0.00950469	0.216297	33.4901	0
1813.08	45884	63.1835	13.0673	1938.61	7873.22	48.7732	0.0478149	0.230284	20.0175	0																										1614.87	43321.9	115.183	25.1768	1753.09	9094.01	59.2656	0.0368263	0.177576	53.887	0
1827.09	46059.7	54.4789	11.1621	3248.81	7190.86	45.4569	0.0412275	0.254086	8.3754	0																										1616.9	43348.9	28.9153	6.30112	156.46	8547.47	15.0676	0.00924475	0.189167	44.0823	0
																																				1622.83	43427.7	41.9999	9.05466	908.871	7797.86	24.712	0.0134281	0.208113	13.93	0
																																				1770.97	45351.9	29.7438	6.63432	435.655	9820.59	16.8729	0.00950965	0.180332	17.2709	0
																																				1784.97	45529.6	33.9511	7.64156	453.961	8992.11	20.9986	0.0108548	0.198504	22.6948	0
																																				1798.98	45706.5	37.5136	8.49268	516.248	11448	19.3254	0.0119938	0.157143	20.5232	0

## Sheet: Regular_Lgum3211
Spectrum: D:\Users\ireneb\Mass Spec Data Xu\Irene_Lysobacter project_UCSD_Xu\MALDI data\Dried droplet\131210_MALDI_DD_Lysobacter\Flexanalysis\131115_MALDI_RP_MeOH_Extract_R2A_Regular_L15_1_1\0_D7\1\1Ref												Spectrum: D:\Users\ireneb\Mass Spec Data Xu\Irene_Lysobacter project_UCSD_Xu\MALDI data\Dried droplet\131210_MALDI_DD_Lysobacter\Flexanalysis\131115_MALDI_RP_MeOH_Extract_R2A_Regular_L15_1_2\0_D8\1\1Ref												Spectrum: D:\Users\ireneb\Mass Spec Data Xu\Irene_Lysobacter project_UCSD_Xu\MALDI data\Dried droplet\131210_MALDI_DD_Lysobacter\Flexanalysis\131115_MALDI_RP_MeOH_Extract_R2A_Regular_L15_2_1\0_D9\1\1Ref												Spectrum: D:\Users\ireneb\Mass Spec Data Xu\Irene_Lysobacter project_UCSD_Xu\MALDI data\Dried droplet\131210_MALDI_DD_Lysobacter\Flexanalysis\131115_MALDI_RP_MeOH_Extract_R2A_Regular_L15_2_2\0_D10\1\1Ref
Biological replicate 1; technical replicate 1												Biological replicate 1; technical replicate 2												Biological replicate 2; technical replicate 1												Biological replicate 2; technical replicate 2
m/z	time	Intens.	SN	Quality Fac.	Res.	Area	Rel. Intens.	FWHM	Chi^2	Bk. Peak		m/z	time	Intens.	SN	Quality Fac.	Res.	Area	Rel. Intens.	FWHM	Chi^2	Bk. Peak		m/z	time	Intens.	SN	Quality Fac.	Res.	Area	Rel. Intens.	FWHM	Chi^2	Bk. Peak		m/z	time	Intens.	SN	Quality Fac.	Res.	Area	Rel. Intens.	FWHM	Chi^2	Bk. Peak
38.5262	6913.27	371.993	112.121	567.844	604.067	27.4886	0.0596573	0.063778	741.219	0		38.519	6912.65	127.995	36.0763	436.334	570.643	10.0111	0.0187136	0.067501	115.258	0		38.5258	6913.23	228.742	68.6309	454.434	616.108	16.6106	0.034854	0.0625309	307.524	0		38.5238	6913.06	555.681	160.153	578.848	628.041	39.5133	0.0429504	0.0613396	1444.04	0
103.664	11177.5	37.9151	9.85998	410.881	1277.73	3.84414	0.00608053	0.0811308	8.98979	0		103.682	11178.4	52.2071	12.8705	266.203	976.457	6.59683	0.00763294	0.106181	28.7653	0		103.662	11177.4	35.7172	9.3869	442.041	1188.2	3.74847	0.00544231	0.0872429	7.99305	0		103.675	11178.1	60.7762	14.967	401.441	1049.86	7.15802	0.00469759	0.0987511	27.6494	0
136.609	12793.4	161.411	39.9075	884.735	1289.17	21.4386	0.0258858	0.105967	76.4075	0		136.591	12792.5	113.784	27.0977	565.286	1089.6	18.3172	0.0166358	0.125358	74.0986	0		136.609	12793.4	50.6816	12.7621	515.784	1389.76	6.06974	0.00772248	0.0982971	13.2639	0		136.604	12793.1	117.44	27.8995	461.574	1043.16	19.3081	0.00907728	0.130951	104.971	0
153.63	13551.4	25.7755	6.23089	178.955	1260.02	3.7669	0.00413367	0.121927	9.66369	0		145.644	13201.3	30.6316	7.22823	84.0075	1032.01	5.43797	0.00447849	0.141127	38.5994	0		171.643	14309.1	58.3739	14.2053	662.66	1151.38	11.0455	0.00889458	0.149075	15.3286	0		171.631	14308.6	323.088	74.4643	10684.1	1015.71	68.7912	0.0249725	0.168976	147.716	0
171.639	14308.9	182.761	43.3902	1704.32	943.525	40.5494	0.0293097	0.181912	241.8	0		171.639	14308.9	431.217	101.609	5249.26	910.096	102.946	0.0630461	0.188595	366.115	0		189.649	15027.6	33.2371	7.99122	142.556	1186.51	6.37774	0.00506442	0.159838	21.8217	0		189.651	15027.7	201.907	46.0584	5871.32	1052.26	45.8447	0.015606	0.180232	83.8315	0
189.656	15027.9	120.993	28.4098	1091.21	1155.72	24.543	0.0194039	0.164103	63.7977	0		172.721	14353.1	47.6645	11.2229	234.465	951.313	10.8524	0.00696879	0.18156	34.3812	0		211.674	15861.6	1153.6	275.204	10023.6	1096.51	277.638	0.175777	0.193044	3639.97	0		191.664	15105.9	56.3094	12.8465	894.433	1343.34	10.1759	0.00435234	0.142677	11.1216	0
191.702	15107.4	32.4197	7.59097	249.877	1331.22	5.82374	0.00519921	0.144005	13.0216	0		189.665	15028.3	178.301	41.7952	2322.15	969.706	44.0233	0.0260685	0.19559	112.675	0		227.683	16440.8	1645.72	389.329	14416	1251.23	378.715	0.250763	0.181968	4600.91	0		211.673	15861.6	2122.11	480.713	10892.2	972.677	576.973	0.164025	0.217619	13526.3	0
211.675	15861.6	1351.83	314.095	6204.1	1012.89	349.227	0.216795	0.20898	9336.23	0		191.709	15107.6	38.4336	9.03496	404.379	1051.32	8.85012	0.00561919	0.18235	12.1637	0		233.679	16652.4	185.519	43.9571	1848.25	1336.81	40.8135	0.0282679	0.174803	128.449	0		227.681	16440.7	2506.15	563.25	17167.6	1090.26	660.322	0.193708	0.208832	10404.2	0
227.689	16441	1797.14	413.902	7672.51	1063.86	481.903	0.288212	0.214021	13128.4	0		211.676	15861.7	674.544	158.762	9846.48	1035.41	171.624	0.0986219	0.204438	1303.36	0		249.664	17203.8	765.94	180.847	6856	1201.64	201.792	0.116708	0.20777	1943.49	0		233.678	16652.4	266.532	60.0478	4562.88	1199.56	66.0388	0.0206011	0.194804	213.287	0
233.668	16652	189.901	43.6315	1895.73	1229.01	45.4916	0.0304549	0.190127	197.807	0		227.687	16440.9	593.513	139.64	7800.28	1172.73	144.396	0.0867747	0.194151	832.541	0		255.974	17416.5	83.248	19.6978	767.512	1918.88	14.7756	0.0126847	0.133397	24.2634	0		249.671	17204	1038.17	233.325	9622.35	1147.48	288.487	0.0802434	0.217582	2875.68	0
249.673	17204.1	789.722	181.435	9164.15	1254.2	201.987	0.126649	0.19907	1664.96	0		233.673	16652.3	89.7957	21.06	824.004	1249.05	21.3055	0.0131286	0.187082	30.5329	0		265.647	17737.6	821.974	193.86	4870.42	1269.67	219.028	0.125246	0.209225	2755.91	0		255.962	17416.1	386.077	86.4534	5049.81	1733.07	75.8894	0.0298412	0.147693	246.615	0
255.965	17416.2	389.053	89.087	5300.7	1486.77	85.6801	0.0623932	0.172162	386.634	0		249.663	17203.7	253.534	59.6412	4777.63	1355.44	59.4919	0.037068	0.184193	144.573	0		267.657	17803.6	28.7039	6.76933	204.57	1386.11	7.11678	0.00437368	0.1931	14.1651	0		265.657	17737.9	936.748	209.82	4680.37	1116.73	284.524	0.0724043	0.237887	3870.67	0
265.657	17737.9	819.142	188.091	9041.28	1356.51	207.615	0.131367	0.195838	1781.03	0		255.982	17416.8	266.148	62.6898	5079.47	1504.58	57.8871	0.0389121	0.170135	102.953	0		284.021	18331.8	112.153	26.3989	718.859	1735.77	23.7915	0.017089	0.163628	48.1787	0		267.684	17804.5	51.1792	11.4629	360.047	1661.13	10.4929	0.00395581	0.161146	20.0614	0
267.667	17803.9	33.9853	7.80129	304.959	1384.02	8.37274	0.0054503	0.193397	13.0508	0		265.646	17737.6	227.621	53.8645	2688.19	1458.32	53.0231	0.0332794	0.182159	147.719	0		343.832	20143.3	249.203	58.7503	2799.83	1936.35	59.2009	0.0379716	0.177567	182.044	0		284.017	18331.7	332.777	74.1462	7663.89	1843.53	68.5137	0.0257214	0.154061	127.41	0
343.829	20143.2	521.302	119.763	4463.85	1573.63	151.336	0.0836024	0.218494	1060.2	0		284.048	18332.7	29.3398	6.93905	448.108	1946.97	5.72855	0.00428963	0.145893	5.6377	0		378.878	21131.7	243.03	57.1692	4599.03	1986.4	63.8004	0.0370311	0.190737	148.659	0		334.83	19881.4	41.1065	9.17205	474.513	2297.01	7.96827	0.00317726	0.145768	9.71804	0
378.868	21131.4	492.542	114.088	5745.32	1757.52	144.403	0.07899	0.21557	790.953	0		334.827	19881.3	25.4746	6.09185	420.765	1893.2	5.98582	0.00372452	0.176858	4.24915	0		388.17	21386	90.316	21.3415	1001.35	2810.67	17.7804	0.0137617	0.138106	22.894	0		343.821	20143	769.896	171.876	7262.25	1484.21	238.931	0.0595078	0.231653	1614.88	0
400.891	21729.2	51.7842	11.9312	513.363	3048.98	9.70504	0.00830475	0.131484	13.0673	0		343.838	20143.5	255.199	61.3163	4986.43	1591.39	73.8341	0.0373114	0.216062	144.448	0		441.109	22779.9	42.4564	10.0295	723.213	2910.05	9.10785	0.00646918	0.151581	7.36761	0		368.16	20834.5	69.2279	15.4345	636.912	2705.11	13.257	0.00535085	0.136098	19.7114	0
416.88	22153	37.1	8.65917	487.136	2334.8	9.24499	0.0059498	0.178551	8.38781	0		378.886	21131.9	474.326	115.084	4362.42	1565.45	156.744	0.0693489	0.24203	579.207	0		457.111	23184.5	73.368	17.3908	315.173	3798.84	12.9399	0.0111793	0.120329	45.6706	0		378.861	21131.2	845.745	187.371	5786.08	1524.26	286.302	0.0653704	0.248555	2254.56	0
438.878	22722.9	34.598	8.0811	302.437	3567.44	6.04409	0.00554855	0.123023	10.2052	0		477.059	23679.1	26.9541	6.6181	206.209	1222.15	15.2285	0.00394082	0.390343	16.7143	0		460.86	23278.3	98.165	23.1318	621.805	2649.63	24.5279	0.0149576	0.173934	45.7319	0		388.162	21385.8	262.755	57.849	3948.43	2398.71	60.7098	0.0203092	0.161821	155.538	0
441.117	22780.1	53.7618	12.5879	657.567	2836.64	12.1646	0.0086219	0.155507	13.2407	0		493.136	24070.2	124.413	30.4582	1281.06	2801.5	31.8645	0.0181898	0.176026	35.8568	0		476.873	23674.5	87.7499	20.8749	338.913	1262.33	47.8809	0.0133707	0.377771	119.748	0		400.873	21728.7	61.2203	13.4287	493.063	2665.55	12.8524	0.00473192	0.15039	20.3889	0
457.125	23184.9	69.9987	16.39	509.913	3660.57	13.0782	0.0112258	0.124878	26.0077	0		495.099	24117.6	56.3673	13.9336	587.605	2639.97	15.7161	0.00824118	0.187539	17.0862	0		493.129	24070.1	183.176	43.6156	7723.6	3089.21	43.1333	0.027911	0.15963	27.4101	0		416.853	22152.3	55.3854	12.0816	673.852	2859.68	11.4757	0.00428091	0.145769	12.6843	0
460.873	23278.6	81.0776	19.1196	455.439	2298.16	23.3151	0.0130026	0.20054	49.1804	0		511.154	24501.1	218.48	54.0925	1941.31	3109.29	52.8385	0.0319429	0.164396	124.339	0		495.094	24117.4	65.6193	15.6566	593.014	2504.89	19.5317	0.00999857	0.197651	23.6531	0		438.878	22722.9	29.1022	6.38226	159.228	2596.85	7.14829	0.00224941	0.169004	16.6082	0
476.976	23677.1	103.411	24.5768	210.867	1505.99	49.7857	0.0165843	0.316719	285.637	0		533.135	25016.5	71.9115	18.1106	624.325	3379.77	16.9269	0.0105138	0.157743	25.6703	0		511.153	24501.1	394.706	94.4075	13168.1	3430.6	88.7737	0.0601423	0.148998	115.784	0		441.103	22779.7	38.2275	8.30456	432.314	2893.81	8.64405	0.00295473	0.15243	11.1569	0
493.126	24070	253.505	60.6545	3678.8	2536.31	71.5976	0.0406552	0.194427	197.875	0		571.098	25882.2	35.5611	8.98146	598.463	5127.16	6.17314	0.00519921	0.111387	5.27196	0		515.111	24594.7	32.316	7.70122	160.543	3136.95	7.8252	0.00492406	0.164208	20.8164	0		457.111	23184.5	45.6516	9.98731	581.041	4309.88	7.04919	0.00352856	0.106061	9.32142	0
495.121	24118.1	105.694	25.3099	832.973	2005.58	38.7823	0.0169503	0.246872	49.4935	0		1260.73	38314.7	32.354	9.29255	77.4261	5159.11	17.7377	0.00473032	0.24437	73.7168	0		533.134	25016.5	282.011	67.9294	7456.39	2842.9	79.6352	0.0429706	0.187531	166.958	0		460.859	23278.2	100.935	21.9233	635.738	2157.37	30.9481	0.00780163	0.213621	54.6664	0
511.158	24501.2	576.069	138.224	14660.9	2797.39	156.124	0.0923854	0.182727	479.733	0		1261.71	38329.5	40.9112	11.8787	31.1367	16793.2	6.74801	0.00598143	0.0751321	144.059	0		549.129	25384.9	99.0234	23.8911	393.21	2961.84	27.1255	0.0150884	0.185401	84.23	0		476.853	23674.1	168.165	36.6229	850.873	1799.84	76.7934	0.012998	0.264942	152.601	0
515.114	24594.7	31.7748	7.60111	147.464	2780.56	8.83603	0.00509579	0.185256	26.0059	0		1262.72	38344.8	83.321	23.8525	547.686	6541.54	36.6375	0.012182	0.193032	73.3704	0		550.489	25415.9	58.1885	14.0644	1157.09	3368.46	14.5746	0.00886632	0.163424	8.59469	0		478.989	23726.4	32.3523	7.04113	397.678	1798.72	12.8521	0.00250062	0.266295	10.5259	0
533.138	25016.6	281.34	68.5343	4620.56	2738.51	81.4585	0.045119	0.194682	217.37	0		1276.79	38556	6839.7	1978.74	3602.87	4538.43	4445.06	1	0.281328	82842.4	0		555.126	25521.6	67.8228	16.4117	654.398	2934.09	19.2978	0.0103343	0.189198	23.3235	0		493.128	24070	352.603	76.8583	6383.55	2305.57	110.41	0.0272538	0.213885	311.56	0
549.123	25384.7	106.879	25.9824	565.295	3319.54	26.2385	0.0171404	0.165422	62.1103	0		1298.74	38883.4	1614.8	465.345	14688.8	5585.2	875.028	0.236092	0.232533	6513.1	0		571.112	25882.5	177.886	43.328	2256.68	2880.48	53.6066	0.027105	0.198269	105.079	0		495.096	24117.5	192.693	42.0095	1244.69	1894.15	75.2342	0.0148938	0.261381	146.684	0
555.125	25521.6	66.1619	16.2573	405.109	3279.98	16.7566	0.0106105	0.169247	36.0566	0		1314.72	39120	1611.65	464.939	19383.2	5639.83	885.938	0.235632	0.233114	5294.76	0		587.091	26238.2	57.5404	13.8755	528.752	3901.84	14.037	0.00876757	0.150465	21.0001	0		511.153	24501.1	641.956	139.698	13927.4	2490.84	193.919	0.0496189	0.205214	661.82	0
571.108	25882.4	136.803	33.8662	1507.04	3053.97	38.9127	0.0219394	0.187005	62.1884	0														671.968	28051.4	68.3703	17.1668	378.075	5213.29	14.701	0.0104177	0.128895	38.7657	0		515.102	24594.5	45.3816	9.87021	390.194	2320.17	14.808	0.00350769	0.222011	18.907	0
587.087	26238.1	42.0074	10.4162	648.208	3976.5	9.52166	0.00673682	0.147639	8.28035	0														687.942	28379.5	70.7333	18.0596	496.772	4076.63	19.5602	0.0107778	0.168752	33.3078	0		517.071	24640.9	36.1407	7.85542	420.931	2464.4	11.4681	0.00279343	0.209816	12.3518	0
671.973	28051.5	38.3733	9.95247	487.503	5015.36	8.52527	0.00615402	0.133983	8.60843	0														1260.73	38314.7	40.0767	10.605	87.5837	6358.16	17.8486	0.00610659	0.198285	85.028	0		522.435	24767	151.462	32.9588	1717.85	2351.42	50.4719	0.011707	0.222179	101.417	0
687.965	28380	50.8684	13.3261	317.87	4335.12	13.1586	0.00815787	0.158696	27.4708	0														1262.72	38344.7	85.445	22.766	766.484	6248.06	39.2584	0.0130195	0.202097	47.9837	0		523.31	24787.4	119.115	25.9152	585.955	2896.71	34.3909	0.00920677	0.180657	86.7033	0
1260.77	38315.3	48.5443	12.5563	78.8247	4646.85	29.6224	0.00778516	0.271317	176.184	0														1276.77	38555.7	6562.87	1741.95	2814.86	4479.16	4317.29	1	0.285046	97558.6	0		533.13	25016.4	509.969	110.826	5435.25	2299.39	175.559	0.0394172	0.231858	824.165	0
1262.75	38345.1	127.468	33.0291	612.411	5591.57	64.9629	0.0204424	0.22583	170.563	0														1282.68	38644.1	31.241	8.34632	407.076	5961.25	15.678	0.00476026	0.215169	11.9624	0		535.304	25066.8	82.7241	17.8824	644.366	2828.49	24.1045	0.00639401	0.189254	39.5609	0
1276.8	38556.2	6235.5	1604.19	3418.61	4210.99	4365.93	1	0.303206	74888.2	0														1298.75	38883.5	2899.89	778.579	7732.62	5149.16	1716	0.441863	0.252225	15551.2	0		537.333	25113.7	37.8385	8.18212	789.109	2833.49	11.044	0.00292466	0.189637	5.8864	0
1282.68	38644.2	24.6235	6.31798	189.481	5383.84	13.3727	0.00394893	0.238246	16.9153	0														1314.73	39120.1	2774.81	743.199	10304.7	5304.38	1635.68	0.422805	0.247857	10894.8	0		549.2	25386.5	205.193	44.6239	286.238	2125.62	85.4475	0.0158601	0.258372	676.285	0
1284.75	38675.2	24.4965	6.28485	384.481	6017.83	11.9934	0.00392855	0.213491	8.41272	0																										550.482	25415.8	396.86	85.5731	18972.6	2729.15	124.615	0.0306746	0.201705	141.604	0
1298.77	38883.9	2301.11	595.093	10836.9	4971.79	1408.82	0.369034	0.261229	10724.9	0																										555.122	25521.5	122.96	26.7171	736.665	2867.66	35.7309	0.00950398	0.19358	69.4599	0
1314.76	39120.6	2331.19	606.717	9775.33	4983.8	1454.71	0.373857	0.263806	11967.6	0																										571.113	25882.5	244.009	53.0771	1632.05	2529.62	83.3554	0.0188603	0.22577	326.644	0
																																				587.087	26238.1	69.7292	15.1294	768.261	3108.6	20.4327	0.0053896	0.188859	22.1327	0
																																				611.438	26771.1	37.9704	8.27453	626.697	3465.2	10.716	0.00293486	0.176451	7.17477	0
																																				625.457	27073	101.671	22.1652	891.921	4005.62	25.8491	0.00785846	0.156145	34.5407	0
																																				671.98	28051.6	39.4817	8.61849	504.558	3522.91	12.1387	0.00305167	0.190746	11.402	0
																																				687.966	28380	51.0804	11.2058	302.297	3075.86	18.4669	0.00394817	0.223666	33.7614	0
																																				702.383	28672.9	40.1317	8.79193	869.844	4311.19	11.0662	0.00310191	0.162921	6.17049	0
																																				714.415	28915	45.5354	10.072	126.656	4722.52	11.8823	0.00351958	0.151278	50.7709	0
																																				728.415	29194.2	39.7667	8.75975	254.294	5069.42	9.68471	0.0030737	0.143688	17.9247	0
																																				1260.74	38314.9	113.045	23.9975	127.047	4538.56	70.3584	0.00873763	0.277784	566.834	0
																																				1261.7	38329.4	124.085	25.9232	37.4256	17102.3	20.2974	0.00959097	0.073774	1045.02	0
																																				1262.72	38344.8	247.176	52.0348	1239.4	5396.49	130.408	0.019105	0.23399	542.601	0
																																				1276.79	38556	12937.7	2728.51	4330.37	3898.63	9800.31	1	0.327497	264098	0
																																				1283.68	38659.1	65.683	13.7846	159.687	5507.6	34.4115	0.00507685	0.233075	184.644	0
																																				1298.76	38883.6	4550.91	949.696	13898.3	4753.49	2916	0.351755	0.273222	40949.2	0
																																				1314.74	39120.3	4594.32	953.81	14299.7	4833.88	2960.28	0.35511	0.271984	42972.4	0
																																				1798.98	45706.6	44.2501	10.5448	599.24	8934.32	28.8416	0.00342023	0.201356	29.1979	0
																																				1813	45883.1	57.2766	13.885	877.536	8938.81	37.8434	0.0044271	0.202824	31.7445	0
																																				1827	46058.5	49.0181	12.104	680.001	10012.1	29.8056	0.00378877	0.18248	30.2771	0

## Sheet: Regular_LenzC3
Spectrum: D:\Users\ireneb\Mass Spec Data Xu\Irene_Lysobacter project_UCSD_Xu\MALDI data\Dried droplet\131210_MALDI_DD_Lysobacter\Flexanalysis\131115_MALDI_RP_MeOH_Extract_R2A_Regular_C3_1_1\0_D3\1\1Ref												Spectrum: D:\Users\ireneb\Mass Spec Data Xu\Irene_Lysobacter project_UCSD_Xu\MALDI data\Dried droplet\131210_MALDI_DD_Lysobacter\Flexanalysis\131115_MALDI_RP_MeOH_Extract_R2A_Regular_C3_1_2\0_D4\1\1Ref												Spectrum: D:\Users\ireneb\Mass Spec Data Xu\Irene_Lysobacter project_UCSD_Xu\MALDI data\Dried droplet\131210_MALDI_DD_Lysobacter\Flexanalysis\131115_MALDI_RP_MeOH_Extract_R2A_Regular_C3_2_1\0_D5\1\1Ref												Spectrum: D:\Users\ireneb\Mass Spec Data Xu\Irene_Lysobacter project_UCSD_Xu\MALDI data\Dried droplet\131210_MALDI_DD_Lysobacter\Flexanalysis\131115_MALDI_RP_MeOH_Extract_R2A_Regular_C3_2_2\0_D6\1\1Ref
Biological replicate 1; technical replicate 1												Biological replicate 1; technical replicate 2												Biological replicate 2; technical replicate 1												Biological replicate 2; technical replicate 2
m/z	time	Intens.	SN	Quality Fac.	Res.	Area	Rel. Intens.	FWHM	Chi^2	Bk. Peak		m/z	time	Intens.	SN	Quality Fac.	Res.	Area	Rel. Intens.	FWHM	Chi^2	Bk. Peak		m/z	time	Intens.	SN	Quality Fac.	Res.	Area	Rel. Intens.	FWHM	Chi^2	Bk. Peak		m/z	time	Intens.	SN	Quality Fac.	Res.	Area	Rel. Intens.	FWHM	Chi^2	Bk. Peak
38.5275	6913.38	976.952	239.067	586.467	642.382	67.8697	0.243459	0.059976	4365.07	0		38.5268	6913.32	144.87	44.5207	348.739	659.551	9.82135	0.102786	0.0584137	171.388	0		38.5245	6913.12	110.19	33.7059	409.199	678.679	7.24279	0.0820184	0.0567639	77.2447	0		38.5192	6912.67	218.142	66.0742	517.697	610.361	15.9504	0.164687	0.063109	270.569	0
129.746	12474.4	249.476	48.2687	389.401	1189.97	34.866	0.0621701	0.109033	456.069	0		136.583	12792.2	51.3715	13.3404	362.143	1120.32	7.50029	0.0364483	0.121914	23.0975	0		136.581	12792.1	43.5301	11.163	519.819	1044.21	6.76887	0.0324011	0.130798	11.0068	0		136.567	12791.4	99.6589	25.6183	549.951	948.439	17.1138	0.0752377	0.143991	59.2108	0
136.613	12793.5	1136.99	218.164	816.15	1008.48	193.359	0.28334	0.135464	7720.52	0		171.617	14308	106.299	26.7206	554.574	1138.97	19.5051	0.0754195	0.150677	69.0297	0		171.62	14308.2	82.1296	20.3018	318.599	1118.93	15.4652	0.0611322	0.153379	68.9845	0		171.613	14307.9	181.622	45.3375	658.809	1054.24	36.385	0.137116	0.162784	193.709	0
145.654	13201.7	218.001	41.5472	453.64	1171.63	34.9343	0.0543265	0.124317	291.738	0		189.65	15027.7	80.8751	20.0036	572.632	1338.57	14.2434	0.0573813	0.141681	31.0193	0		189.658	15028	66.4819	16.082	1028.46	1153.34	13.5936	0.049485	0.164442	13.8189	0		172.666	14350.9	68.0218	16.9675	477.061	1077.15	13.1715	0.0513532	0.160299	32.3079	0
146.624	13244.8	76.3719	14.4866	284.994	1187.69	12.7997	0.0190321	0.123453	64.7858	0		211.677	15861.7	572.081	139.205	6198.67	1231.58	124.05	0.405894	0.171874	857.146	0		191.687	15106.8	29.9982	7.19723	384.184	1240.2	5.70869	0.0223288	0.154561	6.96208	0		189.637	15027.2	170.277	41.6366	847.299	1179.23	33.9469	0.128551	0.160814	111.426	0
153.626	13551.2	317.5	60.2602	656.468	1175.97	53.0029	0.0791217	0.130638	477.971	0		227.716	16442	798.118	192.544	334.087	737.515	308.235	0.566268	0.308761	9251.27	0		211.676	15861.7	557.065	131.024	8332.47	1134.49	130.771	0.414645	0.186583	717.225	0		191.66	15105.7	71.9042	17.4343	769.882	1649.33	10.6759	0.0542842	0.116205	19.5942	0
154.649	13595.4	164.871	31.3926	565.018	1151.53	27.8879	0.0410862	0.134299	164.686	0		233.659	16651.8	28.8695	6.91433	368.969	1434.91	5.92171	0.020483	0.162839	7.15468	0		227.697	16441.3	736.229	170.796	591.258	755.836	306.317	0.548003	0.301252	4281.15	0		211.667	15861.3	784.848	188.729	10824.9	1026.12	203.084	0.592523	0.206279	1525.67	0
163.666	13978.7	101.788	19.105	1303.88	1163.18	17.9977	0.0253657	0.140706	24.8267	0		249.652	17203.4	220.67	52.8707	2501.1	1438.17	49.0232	0.156566	0.17359	170.589	0		233.685	16652.6	39.5143	9.11013	433.645	1676.89	7.05647	0.029412	0.139356	10.1398	0		227.716	16442	924.13	220.005	703.987	741.561	376.95	0.697674	0.307077	5722.14	0
171.644	14309.1	2336.15	436.996	18175.9	907.83	558.235	0.582176	0.18907	7016.74	0		255.988	17417	1409.43	337.32	19486.4	1313.99	354.829	1	0.194817	3102.61	0		249.661	17203.7	175.202	39.98	2154.61	1330.53	42.0862	0.130409	0.18764	120.387	0		233.657	16651.7	56.8345	13.456	591.587	1365.32	12.2261	0.0429073	0.171137	16.729	0
189.677	15028.7	1152.52	211.531	18233.6	927.332	298.295	0.28721	0.204541	1938.44	0		265.641	17737.4	221.272	52.7976	3278.71	1523.05	50.0875	0.156993	0.174413	155.273	0		255.976	17416.6	1343.48	305.782	6933.86	1193.75	365.314	1	0.21443	6519.51	0		249.655	17203.5	258.311	60.7976	3193.13	1272	64.5161	0.195013	0.196269	191.068	0
190.682	15067.8	238.713	43.785	1133.18	1154.59	50.0261	0.0594878	0.165151	274.763	0		284.024	18331.9	99.1129	23.5962	783.036	1688.98	21.8045	0.070321	0.168163	37.8406	0		265.646	17737.6	154.227	34.926	1388.9	1427.85	36.7944	0.114797	0.186046	96.3235	0		255.983	17416.8	1324.59	310.218	22504.6	1196.66	365.908	1	0.213914	2266.57	0
191.7	15107.3	441.199	80.7636	5557.28	1183.41	93.3061	0.109948	0.161989	281.88	0		343.832	20143.3	356.868	84.9842	5032.43	1650.91	100.003	0.253199	0.208268	290.601	0		284.017	18331.7	118.582	26.5852	1306.69	1988.26	22.0839	0.0882653	0.142847	28.6403	0		265.636	17737.3	224.742	52.4	1513.92	1280.96	59.5081	0.169669	0.207373	273.812	0
211.69	15862.2	2860.65	519.666	10630.5	955.909	792.207	0.712882	0.221454	25392.7	0		378.867	21131.4	378.408	90.3348	11051.3	1846.11	106.867	0.268482	0.205224	181.156	0		343.843	20143.6	578.578	128.981	11882.5	1544.5	174.063	0.430658	0.222625	586.169	0		284.013	18331.6	107.862	25.1346	908.677	1749.67	22.6502	0.0814308	0.162324	34.2661	0
227.734	16442.6	3544.28	639.976	2006.06	795.234	1295.49	0.883244	0.286374	84200.2	0		441.101	22779.7	34.5407	8.19873	457.167	3749.59	5.94502	0.0245068	0.11764	6.96655	0		378.879	21131.7	440.784	97.4358	8863.88	1686.48	135.7	0.328092	0.224657	378.447	0		299.776	18826.2	30.0229	6.96544	576.518	1858.28	6.33087	0.0226659	0.161319	4.17942	0
233.692	16652.9	175.174	31.523	1017.5	1306.95	39.7597	0.0436538	0.178807	108.739	0		457.099	23184.2	52.3927	12.3659	516.654	3733.57	9.49497	0.0371728	0.12243	14.2959	0		441.127	22780.4	31.8508	6.93754	345.465	3042.6	6.92733	0.0237078	0.144984	8.19707	0		334.818	19881	34.4054	7.98882	403.61	2530.66	6.27034	0.0259745	0.132304	7.31877	0
249.687	17204.5	790.74	141.912	10057.5	1226.27	206.343	0.197054	0.203616	1191.01	0		477.139	23681.1	377.262	90.7363	50896.1	2498.55	105.661	0.267669	0.190967	51.1812	0		457.117	23184.7	29.9259	6.46559	307.491	3804.11	5.28592	0.022275	0.120164	8.16509	0		343.816	20142.9	927.679	214.617	7922.33	1404.41	303.848	0.700353	0.244812	2427.65	0
255.997	17417.3	3485.53	624.663	13306.7	1067.14	1067.45	0.868603	0.23989	29353.1	0		479.12	23729.6	59.7373	14.3741	615.84	2233.83	19.0701	0.0423838	0.214484	19.5108	0		477.146	23681.3	758.491	164.673	9986.12	1863.98	282.304	0.564574	0.255982	661.982	0		378.857	21131.1	721.045	165.608	7527.44	1553.95	239.311	0.544355	0.243803	1470.55	0
265.667	17738.3	648.982	116.123	3290.04	1245.25	177.043	0.161728	0.213344	1859.98	0		493.161	24070.8	150.716	36.3409	1938.46	2932.84	38.3457	0.106934	0.168152	61.7483	0		479.14	23730.1	132.207	28.81	1505.91	2186	43.7475	0.0984067	0.219186	43.6566	0		457.129	23185	33.4888	7.52257	377.87	3633.88	6.15739	0.0252824	0.125796	7.65325	0
284.035	18332.3	612.389	109.676	7289.66	1558.57	145.188	0.152609	0.182241	467.296	0		495.138	24118.5	126.088	30.5798	1490.93	2236.05	41.7343	0.0894603	0.221434	36.7889	0		493.157	24070.8	235.298	51.2362	7226.71	2333.18	73.1212	0.175141	0.211367	107.744	0		460.926	23279.9	33.268	7.46438	272.567	1349.96	16.185	0.0251157	0.341436	17.6392	0
293.797	18640.1	188.679	33.8827	3351.42	1335.53	54.4829	0.0470193	0.219985	82.155	0		497.12	24166.2	44.8118	10.8325	524.885	2195.51	15.2168	0.0317941	0.226426	13.3814	0		495.164	24119.1	203.419	44.56	1009.93	1901.32	79.1689	0.151412	0.260432	146.563	0		477.119	23680.6	903.163	202.475	6058.45	1688.79	367.617	0.681845	0.282522	1416.33	0
299.822	18827.6	187.46	33.6832	2243.85	1481.95	49.9404	0.0467155	0.202316	91.5562	0		499.132	24214.5	32.2924	7.83802	593.346	3097.64	7.7313	0.0229116	0.161133	5.4243	0		497.13	24166.4	73.641	16.1367	388.918	2089.71	26.2544	0.0548138	0.237894	49.4093	0		479.113	23729.5	198.813	44.5863	1670.1	1897.12	74.655	0.150094	0.252548	89.7444	0
334.86	19882.3	314.387	56.5458	5733.62	1556.48	90.6659	0.0783461	0.215139	203.011	0		511.184	24501.8	203.236	49.1948	3873.3	3058.37	50.527	0.144197	0.167143	69.9743	0		499.125	24214.3	104.427	22.8318	959.242	2387.21	32.0379	0.0777292	0.209083	40.6731	0		493.146	24070.5	394.775	88.7362	12288.6	2211.94	129.357	0.298036	0.222947	245.345	0
343.867	20144.3	3381.95	610.287	20008.4	1331.73	1182.54	0.84279	0.25821	15048.4	0		513.19	24549.3	203.932	49.0387	1648.85	3736.03	43.0887	0.14469	0.137362	74.1512	0		511.193	24502	359.409	79.2259	1649.38	3218.75	88.3887	0.267522	0.158817	390.374	0		495.124	24118.2	367.736	82.5292	2925.29	2159.96	128.456	0.277623	0.229228	248.818	0
378.911	21132.6	4012.8	725.843	14632.8	1388.06	1511.2	1	0.272979	23226	0		515.111	24594.7	50.8726	12.3851	381.762	2716.15	14.1754	0.0360943	0.189648	21.8075	0		513.208	24549.7	281.617	61.681	4267.24	3000.79	73.6615	0.209619	0.171024	137.066	0		497.117	24166.1	158.571	35.6202	831.307	2197.01	54.6159	0.119713	0.22627	106.527	0
381.857	21213.5	50.8222	9.20381	771.774	1798.63	15.1492	0.012665	0.212304	12.7922	0		533.146	25016.7	64.5007	15.8338	303.801	2562.93	19.8085	0.0457635	0.208022	42.1874	0		515.12	24594.9	118.08	25.9806	2199.02	2557.11	35.4673	0.0878912	0.201446	30.4626	0		499.12	24214.2	118.794	26.6519	1634.16	2334.73	38.1062	0.0896837	0.213781	43.461	0
399.924	21703.3	56.2747	10.1633	193.026	1766.87	17.4785	0.0140238	0.226346	55.9775	0		535.175	25063.8	73.644	18.1304	630.582	2485.43	23.694	0.0522508	0.215325	29.4832	0		533.16	25017.1	120.482	26.8249	893.665	2692.63	35.8366	0.0896793	0.198007	75.496	0		511.172	24501.5	532.436	120.312	18425.8	2597.76	156.589	0.401964	0.196774	258.432	0
400.901	21729.5	128.034	23.1672	861.759	2204.44	32.2395	0.0319065	0.181861	59.5561	0		549.159	25385.5	39.103	9.75806	214.762	2732.32	11.6822	0.0277438	0.200986	22.5153	0		535.169	25063.6	144.511	32.1652	1498.28	2401.13	48.1845	0.107565	0.222882	90.567	0		513.188	24549.2	430.192	96.2955	13691.4	2865.86	117.682	0.324774	0.17907	144.392	0
402.934	21783.8	36.8264	6.64079	260.162	1971.56	10.2597	0.00917723	0.204373	15.5434	0		551.165	25431.4	41.6934	10.4094	425.433	2503.35	13.8797	0.0295817	0.220172	15.0533	0		549.167	25385.7	71.1383	15.9546	629.388	2409.35	24.548	0.0529509	0.227931	29.7374	0		515.117	24594.8	132.708	29.8952	1940.91	2325.6	43.6796	0.100188	0.221498	52.6531	0
416.881	22153	258.187	46.4771	3018.32	2234.33	68.2037	0.0643409	0.18658	179.884	0		1562.91	42624.4	352.971	106.233	4697.4	6984.58	217.805	0.250434	0.223766	291.862	0		551.159	25431.2	60.5108	13.5511	693.137	2922.75	17.4076	0.0450405	0.188575	18.1255	0		517.115	24641.9	41.7087	9.43408	319.505	2449.89	13.323	0.0314881	0.211077	17.6651	0
429.904	22492.2	40.3504	7.27208	449.566	1208.48	20.1899	0.0100554	0.355739	15.2111	0		1584.9	42921	94.247	28.3721	4964.65	8127.62	51.7633	0.0668687	0.195002	17.2599	0		571.144	25883.2	31.7074	7.1654	283.883	3889.5	7.19662	0.023601	0.146843	10.425	0		533.154	25016.9	190.222	43.3266	1525.41	2287.56	66.3309	0.143609	0.233067	208.622	0
431.901	22543.7	47.7677	8.6024	976.906	1274.25	22.9376	0.0119038	0.338947	9.77947	0		1600.88	43135.1	169.559	50.6365	4808.47	7648.61	100.904	0.120303	0.209303	87.7111	0		1548.88	42434.1	70.1665	19.435	1428.05	8573.81	35.4603	0.0522276	0.180652	23.2767	0		535.168	25063.6	256.809	58.5623	2279.57	2128.32	98.1651	0.193879	0.251451	231.141	0
438.899	22723.4	68.7747	12.4078	72.7919	1938.44	21.9529	0.0171388	0.226418	274.826	0		1784.97	45529.6	24.8183	7.41514	433.055	10293.5	13.672	0.0176087	0.173408	10.9599	0		1562.91	42624.4	641.993	177.589	10416.1	6192.8	440.311	0.477859	0.252375	976.809	0		549.161	25385.6	111.122	25.532	737.458	2336.55	39.5066	0.083892	0.235031	70.0258	0
440.899	22774.5	337.289	60.8992	821.739	1344.31	166.856	0.0840532	0.327973	627.383	0														1584.9	42921	260.085	71.5936	12151.7	6744.59	169.81	0.193591	0.234988	170.004	0		551.158	25431.2	99.9619	22.8873	601.991	2511.78	33.2355	0.0754664	0.219429	56.4075	0
442.886	22825.2	101.611	18.3048	707.54	1799.85	35.9529	0.0253217	0.246068	56.1981	0														1600.88	43135.2	296.547	79.8205	7458.9	6528.57	202.889	0.220731	0.245212	242.695	0		571.127	25882.8	43.4306	10.0727	201.92	3298.6	11.2919	0.032788	0.173142	29.6329	0
454.847	23127.7	61.4062	11.101	686.776	2221.83	17.9012	0.0153026	0.204717	20.2761	0														1756.95	45173.4	42.8299	11.5441	652.976	8866.09	26.2872	0.0318799	0.198166	22.2325	0		573.137	25927.9	56.806	13.2098	524.6	3148.22	16.0668	0.0428859	0.182051	23.0817	0
457.132	23185.1	94.3383	17.1238	909.433	2989.44	21.1956	0.0235094	0.152916	27.3509	0														1769.98	45339.3	46.8988	12.5063	392.368	7662.55	33.1078	0.0349085	0.23099	56.5536	0		1548.89	42434.3	201.975	49.9327	9623.99	6753.83	125.47	0.152481	0.229336	97.0451	0
460.983	23281.3	36.1119	6.56531	120.287	908.679	25.8804	0.00899917	0.507311	63.2179	0														1784.99	45529.8	69.2079	18.4844	665.029	9265.36	42.8173	0.051514	0.192652	57.6204	0		1562.93	42624.6	1284.51	314.806	6567.89	5458.76	995.454	0.969743	0.286315	4857.69	0
477.155	23681.5	744.131	136.76	2118.7	1456.65	349.137	0.185439	0.32757	1322.02	0																										1570.89	42732.3	41.0741	9.9187	723.717	6978.35	25.0709	0.031009	0.225109	17.5667	0
479.119	23729.6	219.952	40.4414	1331.39	1439.9	107.16	0.0548126	0.332745	167.996	0																										1576.93	42813.8	69.4242	16.4777	964.853	8768.02	35.1934	0.052412	0.17985	35.8237	0
493.179	24071.3	660.639	122.115	11778.1	2093.47	227.697	0.164633	0.23558	724.285	0																										1584.91	42921.2	547.331	132.302	7586.88	5815.9	411.499	0.413209	0.272514	973.446	0
495.167	24119.2	751.803	139.345	31293.8	1860.42	296.147	0.187351	0.266158	283.787	0																										1594.91	43055.3	28.7445	6.85674	131.75	9432.31	13.7612	0.0217008	0.16909	44.1051	0
497.122	24166.2	390.632	72.232	3009.41	2115.75	141.503	0.0973465	0.234963	271.199	0																										1600.89	43135.4	646.211	155.748	9887.25	5913.02	487.294	0.487859	0.270741	1144.83	0
511.199	24502.1	725.41	135.772	6709.27	2377.59	229.253	0.180774	0.215008	1363.49	0																										1727.96	44801.9	29.2474	7.00532	262.079	8339.35	17.9237	0.0220804	0.207206	29.9407	0
513.212	24549.8	877.727	163.828	21983.2	2631.3	254.197	0.218732	0.195041	678.652	0																										1741.99	44982	82.3714	19.7408	431.576	9705.42	47.906	0.0621865	0.179486	151.926	0
515.142	24595.4	86.648	16.2472	831.696	3074.29	21.5416	0.0215929	0.167565	26.477	0																										1755.01	45148.6	48.455	11.4736	215.277	10038	26.6108	0.0365812	0.174837	80.6035	0
522.446	24767.2	122.624	23.1706	549.68	2433.96	38.8514	0.0305581	0.214648	96.764	0																										1756.97	45173.6	121.202	28.8917	3414.08	7978.11	82.5816	0.0915018	0.220224	80.6224	0
523.359	24788.6	96.0538	18.1954	562.729	2816.94	27.071	0.0239368	0.18579	53.1108	0																										1770.01	45339.7	136.919	32.3542	596.114	8952.93	87.1632	0.103368	0.197701	506.989	0
533.174	25017.4	141.298	27.0053	171.985	2282.66	48.7503	0.0352119	0.233576	473.314	0																										1783.03	45504.9	32.7338	7.85283	84.938	9335.39	19.2359	0.0247124	0.190996	94.961	0
535.269	25066	238.008	45.5625	637.855	1930.94	101.719	0.0593122	0.277206	393.097	0																										1785	45529.9	142.283	34.1524	4975.72	7518.35	105.687	0.107417	0.237419	81.8542	0
549.278	25388.3	107.246	20.7262	355.418	1883.59	48.8484	0.026726	0.291612	159.842	0																										1799.02	45707.1	54.8938	13.1944	734.009	11441.8	28.4668	0.0414422	0.157233	30.2937	0
551.199	25432.1	109.789	21.2976	705.211	1858.31	49.3705	0.0273598	0.296614	76.5696	0
568.065	25814.1	43.2162	8.4975	790.721	2838.72	13.3212	0.0107696	0.200113	8.03021	0
666.028	27928.3	51.3552	10.6653	318.127	2063.3	26.7115	0.0127978	0.322798	41.6256	0
893.043	32294.5	27.687	7.2784	470.463	4628.78	9.843	0.00689968	0.192933	6.56842	0
1562.9	42624.3	246.018	75.717	4871.41	8120.19	135.65	0.0613084	0.192471	277.617	0
1600.89	43135.3	47.0755	14.3052	453.047	9654.68	22.264	0.0117313	0.165815	31.6894	0

## Sheet: Regular_LenzDCA
Spectrum: D:\Users\ireneb\Mass Spec Data Xu\Irene_Lysobacter project_UCSD_Xu\MALDI data\Dried droplet\131210_MALDI_DD_Lysobacter\Flexanalysis\131115_MALDI_RP_MeOH_Extract_R2A_Regular_DCA_1_1\0_D11\1\1Ref												Spectrum: D:\Users\ireneb\Mass Spec Data Xu\Irene_Lysobacter project_UCSD_Xu\MALDI data\Dried droplet\131210_MALDI_DD_Lysobacter\Flexanalysis\131115_MALDI_RP_MeOH_Extract_R2A_Regular_DCA_1_2\0_D12\1\1Ref												Spectrum: D:\Users\ireneb\Mass Spec Data Xu\Irene_Lysobacter project_UCSD_Xu\MALDI data\Dried droplet\131210_MALDI_DD_Lysobacter\Flexanalysis\131115_MALDI_RP_MeOH_Extract_R2A_Regular_DCA_2_1\0_E1\1\1Ref												Spectrum: D:\Users\ireneb\Mass Spec Data Xu\Irene_Lysobacter project_UCSD_Xu\MALDI data\Dried droplet\131210_MALDI_DD_Lysobacter\Flexanalysis\131115_MALDI_RP_MeOH_Extract_R2A_Regular_DCA_2_2\0_E2\1\1Ref
Biological replicate 1; technical replicate 1												Biological replicate 1; technical replicate 2												Biological replicate 2; technical replicate 1												Biological replicate 2; technical replicate 2
m/z	time	Intens.	SN	Quality Fac.	Res.	Area	Rel. Intens.	FWHM	Chi^2	Bk. Peak		m/z	time	Intens.	SN	Quality Fac.	Res.	Area	Rel. Intens.	FWHM	Chi^2	Bk. Peak		m/z	time	Intens.	SN	Quality Fac.	Res.	Area	Rel. Intens.	FWHM	Chi^2	Bk. Peak		m/z	time	Intens.	SN	Quality Fac.	Res.	Area	Rel. Intens.	FWHM	Chi^2	Bk. Peak
38.5126	6912.09	2010.44	342.313	1744.11	667.162	136.751	0.215187	0.057726	6852.41	0		38.5197	6912.71	2611.11	464.208	822.557	612.948	193.294	0.164975	0.0628434	25512.3	0		38.5051	6911.45	2015.74	361.855	1314.04	663.64	138.14	0.19505	0.058021	8955.9	0		38.5234	6913.03	2461.03	431.636	913.154	631.692	176.275	0.217591	0.0609844	18942	0
40.5044	7082.13	62.9617	10.4239	803.444	681.266	4.34121	0.00673909	0.0594546	12.7838	0		40.515	7083.02	44.2175	7.69637	386.337	663.839	3.12088	0.00279375	0.0610314	14.4564	0		40.5012	7081.86	71.0089	12.4767	720.865	887.903	3.76544	0.00687106	0.0456144	16.2974	0		40.5139	7082.92	57.2751	9.79368	1116.66	812.053	3.26718	0.00506395	0.0498907	7.15815	0
43.5904	7337.5	132.03	21.2393	458.092	819.336	8.16239	0.0141318	0.0532021	92.9476	0		43.602	7338.44	55.1981	9.38683	303.045	771.53	3.61714	0.00348752	0.0565137	25.4551	0		43.5829	7336.89	110.586	19.0943	1409.64	914.186	6.13174	0.0107007	0.047674	20.1984	0		121.629	12086.1	53.4689	7.32308	541.611	1250.7	6.51557	0.00472743	0.0972485	15.2028	0
57.5926	8396.17	136.161	20.1668	794.756	1021.26	9.106	0.0145739	0.0563936	59.3827	0		57.6024	8396.87	39.6659	6.28474	578.392	963.18	2.78792	0.00250617	0.0598043	6.72875	0		57.5941	8396.28	110.426	17.8719	510.491	923.953	8.33196	0.0106852	0.0623344	66.2828	0		129.735	12473.9	57.1517	7.73093	738.614	1234.12	7.19259	0.00505304	0.105124	11.7252	0
121.617	12085.5	78.6278	9.71198	557.721	1217.93	9.49341	0.00841591	0.0998554	32.015	0		121.618	12085.5	50.3597	6.75211	452.313	1135.21	6.50873	0.00318182	0.107133	16.8365	0		103.659	11177.2	54.3402	7.61759	709.225	1104.49	6.16065	0.00525814	0.0938516	11.9788	0		136.621	12793.9	6550.83	880.078	1531.32	991.446	1145.93	0.579189	0.137799	195165	0
136.604	12793.1	4493.74	544.41	25957.7	821.936	906.82	0.480987	0.166198	18220.1	0		136.602	12793	7601.59	994.548	6846.62	920.444	1406.84	0.480283	0.148409	100914	0		121.61	12085.1	60.0326	8.18483	568.241	1011.61	8.80336	0.00580895	0.120214	17.7229	0		145.667	13202.3	872.789	116.268	1370.09	1059.13	151.074	0.0771672	0.137534	3732.77	0
145.643	13201.2	725.663	87.2377	11779	909.293	142.136	0.0776711	0.160172	665.288	0		145.635	13200.9	1166.77	151.535	10449.7	983.595	212.11	0.073719	0.148064	1762.31	0		136.614	12793.6	5038.01	674.99	3350.13	921.619	930.592	0.487495	0.148232	119405	0		146.644	13245.6	445.278	59.4339	933.522	1142.41	72.8715	0.039369	0.128364	715.406	0
146.628	13244.9	392.219	47.215	5187	924.568	74.9519	0.0419811	0.158591	328.252	0		146.623	13244.7	519.595	67.2489	5072.01	1023.69	90.8688	0.032829	0.14323	457.36	0		145.643	13201.2	749.647	99.2998	1301.99	1128.12	123.56	0.0725384	0.129103	2114.53	0		153.639	13551.8	2358.45	312.046	1019.45	1097.25	424.919	0.208522	0.140022	28835.9	0
153.62	13550.9	1364.57	163.441	8530.92	875.579	288.768	0.146056	0.175449	5269.58	0		153.618	13550.9	2773.33	356.231	7274.49	1009.48	527.853	0.175224	0.152175	12540.7	0		146.625	13244.8	429.943	56.8905	2764.53	1075.3	72.806	0.0416027	0.136357	285.107	0		154.671	13596.3	706.33	93.5124	2364.75	992.671	135.848	0.0624498	0.155813	2786.38	0
154.637	13594.9	523.082	62.5163	4634.16	950.758	102.65	0.055988	0.162646	924.13	0		154.638	13594.9	1050.49	134.77	757.696	1171.04	178.821	0.066372	0.132052	5573.33	0		153.629	13551.3	1775.27	233.751	1603.71	1130.88	309.037	0.171781	0.135849	13975	0		163.683	13979.4	781.147	103.062	4963.61	1140.16	142.797	0.0690648	0.143562	992.488	0
163.663	13978.6	689.944	82.0348	12144.2	1009.83	136.389	0.073848	0.162069	570.335	0		163.664	13978.6	1100.43	140.096	14133	1132.63	200.211	0.069527	0.144499	919.264	0		154.662	13596	593.175	78.1914	2485.08	941.452	120.185	0.0573976	0.16428	2096.81	0		171.66	14309.8	10682.9	1404.99	21515.4	862.538	2659.63	0.944522	0.199017	135579	0
171.643	14309.1	9016.8	1071.06	6718.19	741.949	2547.76	0.965111	0.231341	301738	0		171.632	14308.6	13722.5	1744.31	6875.81	779.461	3689.51	0.867013	0.220193	761399	0		163.668	13978.8	628.346	81.7592	2093.12	1179.12	112.945	0.0608008	0.138806	1322.56	0		172.648	14350.2	535.349	70.5063	1845	817.836	137.952	0.0473326	0.211103	2893.13	0
172.651	14350.3	590.149	69.9776	618.827	832.652	146.131	0.0631664	0.20735	4643.04	0		172.65	14350.3	929.705	117.856	3356.29	953.01	206.597	0.0587406	0.181163	6557.89	0		171.647	14309.2	9250.46	1200.34	24934.1	887.505	2255.42	0.895106	0.193404	85470.5	0		173.648	14390.9	128.821	16.9577	458.162	1019.05	27.6315	0.0113896	0.170402	106.541	0
173.634	14390.3	141.083	16.7337	367.883	1028.93	28.4141	0.0151008	0.168751	162.888	0		173.624	14389.9	217.344	27.6251	1609.02	1169.13	40.6238	0.0137322	0.148507	124.021	0		172.676	14351.3	498.116	64.652	1408.33	935.234	115.911	0.0481994	0.184634	2454.58	0		189.687	15029.1	4990.34	655.354	17353.8	902.906	1319.3	0.441219	0.210085	33237.7	0
189.671	15028.5	3933.6	465.03	9305.62	860.446	1075.4	0.421032	0.220433	37917	0		175.614	14470.7	114.407	14.4597	679.339	1262.17	19.9013	0.00722847	0.139137	52.5306	0		173.64	14390.6	137.216	17.8497	422.709	943.233	31.6995	0.0132775	0.18409	137.544	0		190.694	15068.3	1370.55	179.574	12138.3	1011.17	325.357	0.121177	0.188588	3208.43	0
190.688	15068	1081.81	127.809	5148.53	965.247	266.404	0.115792	0.197553	5277.42	0		176.634	14511.9	79.4118	10.0532	448.305	1235.34	13.6693	0.00501739	0.142984	40.5265	0		175.627	14471.2	61.5441	7.96597	448.997	1259.6	10.8559	0.00595522	0.13943	24.9398	0		191.707	15107.5	1377.62	181.089	12600.9	1141.14	298.063	0.121801	0.167996	1726.97	0
191.69	15106.9	960.479	113.483	11317	975.191	232.591	0.102805	0.196566	1986.11	0		189.659	15028	6029.32	761.657	4069.11	828.607	1700.38	0.380944	0.228889	161905	0		189.676	15028.7	4184.25	540.373	20392	947.95	1063.58	0.404882	0.200091	18431.9	0		196.806	15303.7	66.4919	8.69535	769.65	1304.71	12.4739	0.00587885	0.150843	16.5544	0
211.68	15861.8	7565.81	892.412	3874.87	872.245	2269.59	0.809805	0.242684	306031	0		190.668	15067.3	1734.64	218.441	4670.05	911.912	445.823	0.109598	0.209086	17024.1	0		190.678	15067.6	1155.87	149.396	3313.14	1102.18	259.501	0.111845	0.173001	5340	0		211.697	15862.5	11227.9	1476.63	8565.19	891.304	3327.99	0.992705	0.237514	358548	0
227.696	16441.3	7362.95	870.88	5894.11	1002.73	2115.61	0.788092	0.227075	218526	0		191.688	15106.8	1663.27	209.513	19414.8	1037.94	383.588	0.105089	0.184681	3647.71	0		191.705	15107.5	1093.47	141.531	4299.49	1160.98	233.438	0.105807	0.165124	4523.87	0		227.707	16441.6	9935.15	1310.85	9955.27	967.901	2933.89	0.878411	0.235258	249641	0
233.675	16652.3	1121.7	133.512	5183.9	1086.05	302.609	0.120061	0.215161	5406.79	0		196.776	15302.6	71.7751	9.03798	1459.77	1353.8	13.0796	0.00453489	0.145352	9.38996	0		211.692	15862.3	10334.5	1329.69	71549.3	1023.98	2728.59	1	0.206734	40543	0		233.694	16653	1337	177.13	6860.35	1076.04	366.05	0.11821	0.21718	6346.53	0
249.674	17204.1	3091.17	371.736	2949.87	999.787	975.689	0.330863	0.249727	45389.2	0		211.671	15861.5	15827.3	1992.04	6904.57	920.253	4529.56	1	0.230014	706951	0		227.697	16441.3	10097.8	1301.95	132556	1133.2	2610.6	0.977097	0.200933	20770.4	0		249.696	17204.9	3412.02	455.668	5966.12	1024.83	1060.1	0.301672	0.243646	32470.6	0
255.97	17416.4	823.349	99.2538	9817.99	1334.22	201.703	0.0881269	0.191849	1538.16	0		227.687	16440.9	10656.8	1342.46	10121.3	1048.79	2940.81	0.67332	0.217095	201398	0		233.691	16652.9	1305.27	169.195	22170.7	1203.38	326.991	0.126302	0.194196	1706.63	0		256.004	17417.5	1234.74	165.458	15670.4	1259.33	321.913	0.109169	0.203287	2347.83	0
265.658	17738	2498.34	302.561	2206.23	1052.38	803.481	0.267409	0.252435	33522.4	0		233.665	16652	2576.71	325.556	10422.1	1136.77	668.592	0.162802	0.205552	15469.1	0		249.689	17204.6	4000.3	521.101	27060	1112.14	1165.11	0.387082	0.224513	11556.2	0		265.684	17738.8	2402.59	322.343	11331.2	1184.82	696.878	0.212424	0.224241	10917.7	0
267.727	17805.9	236.667	28.6834	1158.41	1147.9	75.4571	0.0253316	0.233232	185.388	0		249.663	17203.7	4420.01	559.692	6497.47	1090.64	1295.27	0.279265	0.228915	38377.1	0		255.982	17416.8	355.991	46.3161	5275.37	1546.57	77.8266	0.0344468	0.165516	219.919	0		267.752	17806.7	240.926	32.2654	1021.45	1218.19	69.7685	0.0213014	0.219795	232.88	0
284.021	18331.8	465.676	56.9691	17767.6	1682.4	103.769	0.0498435	0.168819	162.025	0		255.975	17416.5	2611.79	331.968	19947.6	1210.66	707.724	0.165018	0.211433	8542.78	0		265.672	17738.5	3386.26	444.192	20437	1194.41	984.161	0.327666	0.22243	12148.7	0		284.048	18332.7	95.7385	12.9342	1050.44	1519.64	23.3738	0.00846467	0.186918	28.3091	0
293.792	18640	1204.75	149.161	2482.47	1130.53	407.002	0.12895	0.25987	4328.09	0		265.641	17737.4	2263.3	287.872	8693.46	1260.28	614.116	0.143	0.21078	13457.1	0		267.725	17805.9	305.215	40.0439	1405.09	1104.96	97.7276	0.0295336	0.242295	222.547	0		293.81	18640.6	1316.23	179.495	12715.1	1276.16	398.498	0.116374	0.23023	2378.58	0
299.805	18827.1	374.154	46.4854	4368.99	1388.14	106.186	0.0400474	0.215977	392.29	0		267.742	17806.4	197.76	25.1609	775.165	1249.65	56.8324	0.0124948	0.214254	187.642	0		293.797	18640.1	1072.97	143.068	4212.58	1189.14	345.287	0.103824	0.247067	3407.04	0		299.838	18828.1	594.766	81.2766	11837.9	1510.45	156.229	0.0525859	0.198508	561.483	0
303.979	18955.9	66.8327	8.30086	725.518	2329.99	12.023	0.00715342	0.130464	16.9491	0		269.765	17872.6	86.1133	10.9655	743.411	1858.95	16.3957	0.0054408	0.145117	26.7936	0		299.828	18827.8	502.745	66.9745	6883.4	1567.99	129.888	0.0486473	0.191218	539.379	0		307.81	19073.3	170.777	23.3622	899.217	1526.65	45.3085	0.0150992	0.201625	134.877	0
307.794	19072.8	169.861	21.1543	777.101	1463.05	47.2008	0.018181	0.210378	178.206	0		284.02	18331.8	949.47	121.542	8104.09	1335.54	260.887	0.0599893	0.212662	2137.5	0		307.803	19073	135.109	18.1522	446.971	1328.71	41.0134	0.0130736	0.231655	132.636	0		316.822	19346.6	68.6075	9.48791	215.848	1706.31	16.675	0.0060659	0.185677	61.1881	0
334.848	19881.9	778.932	100.588	4016.02	1365.02	254.354	0.0833728	0.245307	1635.98	0		293.775	18639.5	1861.81	240.041	20326	1350.12	531.785	0.117633	0.217592	3039.93	0		310.961	19169.3	68.5856	9.22484	261.89	1128.44	24.3237	0.00663657	0.275566	68.2332	0		332.855	19823.4	78.397	10.9571	68.3976	1694.27	20.5512	0.00693143	0.196459	406.428	0
336.854	19940.6	92.5451	11.9701	981.85	1741.03	23.7143	0.00990554	0.19348	26.8642	0		299.796	18826.8	685.554	88.3113	9525.66	1552.81	174.487	0.0433146	0.193067	944.747	0		311.637	19189.8	49.0342	6.59421	292.311	1318.68	15.7045	0.00474471	0.236325	29.2527	0		334.872	19882.6	942.35	131.768	21529	1524.08	277.912	0.0833174	0.219721	910.938	0
343.853	20143.9	6018.69	784.311	1797.8	1280.96	2179.78	0.644209	0.268434	86227.6	0		303.989	18956.2	58.3396	7.5153	952.452	1980.94	11.7715	0.00368601	0.153457	9.64411	0		334.858	19882.2	725.978	98.896	7206.99	1394.68	232.727	0.0702481	0.240096	1005.09	0		336.886	19941.5	102.792	14.4027	646.136	1861.32	24.6539	0.00908826	0.180993	51.4639	0
347.832	20258.6	59.0027	7.69869	677.49	1824.68	15.1661	0.00631534	0.190626	15.7247	0		307.78	19072.3	258.962	33.4916	2619.11	1799.44	58.5838	0.0163617	0.171042	179.64	0		336.871	19941.1	65.0625	8.8858	630.844	1631.89	17.8546	0.00629566	0.20643	22.5032	0		343.876	20144.6	9693.35	1364.47	6270.13	1335.59	3381.86	0.857033	0.257472	96821.1	0
361.833	20657	70.9223	9.4125	280.288	1839.17	18.9288	0.00759115	0.196737	55.1711	0		316.793	19345.7	117.067	15.1965	184.249	2076.76	23.5765	0.0073965	0.152542	200.517	0		343.853	20143.9	7739.92	1062.23	2625.18	1236.45	2880.37	0.748941	0.278097	126160	0		361.876	20658.2	75.2065	10.6827	172.013	1870.09	19.6667	0.00664935	0.193507	100.843	0
362.832	20685.1	133.023	17.6562	1439.4	1744.01	39.0218	0.0142381	0.208044	43.2631	0		332.821	19822.5	113.691	15.0194	77.286	1879.8	26.8355	0.0071832	0.177051	770.084	0		347.852	20259.2	77.766	10.6411	545.789	1943.11	18.5329	0.0075249	0.179018	33.519	0		362.871	20686.2	138.417	19.6692	958.199	1597.97	41.822	0.0122381	0.227082	73.2819	0
368.167	20834.7	55.7521	7.39647	1312.74	2234.27	12.5686	0.00596741	0.164782	6.9484	0		334.832	19881.4	1291.23	170.781	16227.1	1578.9	366.375	0.0815826	0.212067	2327.08	0		361.861	20657.8	56.0204	7.71421	336.469	1798.44	15.3591	0.00542072	0.201208	27.7921	0		378.917	21132.8	11310.4	1627.4	3071.1	1380.78	4277.96	1	0.274423	169140	0
378.9	21132.3	9342.76	1256.01	1834.56	1283.83	3788.73	1	0.295132	219597	0		336.848	19940.4	172.45	22.8202	712.993	1958.24	39.2785	0.0108957	0.172016	128.683	0		362.85	20685.6	113.271	15.6607	1908.18	1605.08	35.5177	0.0109604	0.226063	21.9296	0		381.866	21213.8	130.469	18.7865	1226.2	1769.82	39.0533	0.0115354	0.215766	49.4841	0
388.153	21385.5	256.302	34.7998	2481.4	2030.4	66.8388	0.0274333	0.19117	198.236	0		343.837	20143.5	10850.7	1447.49	3135.07	1381.93	3646.08	0.685568	0.24881	151681	0		378.9	21132.3	9445.62	1313.99	3867.14	1352.57	3628.88	0.91399	0.280133	110868	0		399.933	21703.5	410.942	60.2307	1602.22	1905.52	119.672	0.0363332	0.209881	1452.19	0
399.907	21702.8	329.3	45.0944	405.072	1618.84	111.585	0.0352465	0.247032	1262	0		347.825	20258.4	47.9601	6.39501	383.934	2243.18	9.8899	0.00303021	0.155059	17.5628	0		381.879	21214.1	54.7083	7.62422	520.318	1772	16.2274	0.00529376	0.215507	20.3486	0		400.913	21729.8	794.279	116.109	8529.26	1848.57	240.337	0.0702258	0.216878	1445.44	0
400.894	21729.3	455.819	62.3369	3100.17	1848.25	137.873	0.0487884	0.216904	1036.23	0		360.805	20628	87.2557	11.7604	202.015	2148.24	19.9255	0.00551298	0.167954	111.973	0		392.79	21511.3	47.3617	6.64333	252.671	1843.46	13.8069	0.00458288	0.213072	27.5656	0		410.859	21994.4	50.1925	7.40721	392.809	1802.05	16.0256	0.00443775	0.227996	21.0564	0
410.844	21994	60.6569	8.39433	555.42	1937.59	18.1524	0.00649239	0.212039	21.5738	0		361.813	20656.4	106.082	14.3013	209.741	2122.57	24.4211	0.00670246	0.17046	153.407	0		394.862	21567.2	45.3479	6.38116	412.942	1554.59	15.8123	0.00438801	0.253997	18.3724	0		412.992	22050.7	68.293	10.0897	456.396	1793.99	22.1688	0.0060381	0.230209	39.6102	0
412.952	22049.6	57.0502	7.90508	217.509	1908.19	17.72	0.00610635	0.216411	54.8689	0		362.829	20685	215.097	29.036	2090.2	1851.61	58.2811	0.0135903	0.195953	140.599	0		399.919	21703.2	327.077	46.0982	761.263	1735.73	104.278	0.0316491	0.230404	842.01	0		416.889	22153.2	795.841	117.57	4766.35	1801.42	256.933	0.0703639	0.231423	2046.87	0
416.861	22152.5	342.523	47.6235	1672.28	1940.73	102.003	0.0366619	0.214796	792.884	0		368.166	20834.6	63.7346	8.6288	560.273	1990.34	15.9269	0.00402688	0.184976	24.8466	0		400.912	21729.8	640.08	90.0591	9988.4	1851.63	195.107	0.0619362	0.216519	741.613	0		422.914	22310.8	69.6041	10.2676	502.701	2670.61	15.374	0.00615401	0.158358	28.8226	0
438.878	22722.9	178.738	25.292	1477.51	2056.83	54.1302	0.0191311	0.213375	133.457	0		378.876	21131.6	15095.5	2061.29	2932.91	1443.01	5446.89	0.953762	0.26256	316310	0		410.846	21994	89.2893	12.7221	483.587	1678.76	30.1778	0.00863994	0.244732	61.305	0		438.902	22723.5	419.764	63.2502	3831.35	2016.59	129.185	0.0371132	0.217646	608.2	0
441.115	22780	155.973	22.1384	1123.85	2124.72	45.6761	0.0166945	0.207611	85.4667	0		388.159	21385.7	254.128	34.9162	1087.94	1723.49	78.0386	0.0160563	0.225217	239.929	0		412.972	22050.1	70.1258	10.0006	524.099	1634	24.7526	0.00678561	0.252736	37.1847	0		441.15	22780.9	420.99	63.4716	5361.28	2178.24	120.391	0.0372216	0.202526	396.79	0
444.863	22875.5	51.9547	7.39721	421.821	2556.21	12.881	0.00556096	0.174033	20.5082	0		394.821	21566.1	65.8976	9.1129	1105.7	2073.09	17.4048	0.00416354	0.19045	12.6317	0		416.897	22153.4	567.459	81.092	9091.95	2161.59	156.348	0.0549092	0.192866	694.489	0		444.9	22876.4	48.2525	7.28838	434.962	2513.78	12.076	0.00426622	0.176985	17.4463	0
454.858	23128	73.8838	10.5913	421.919	2139.06	22.4707	0.00790813	0.212644	44.3098	0		399.889	21702.4	534.624	74.1377	736.198	1855.96	160.611	0.0337786	0.215462	4598.75	0		422.92	22310.9	48.5476	6.96961	907.364	2342.82	12.2887	0.00469762	0.180518	8.23806	0		454.88	23128.5	253.255	38.5273	1696.02	2133	76.9658	0.0223914	0.213258	302.517	0
457.101	23184.3	88.4842	12.5753	620.31	2641.82	21.8772	0.00947088	0.173025	37.9267	0		400.869	21728.6	1267.47	175.956	5074.48	1787.04	393.195	0.0800809	0.22432	4854.3	0		438.905	22723.6	245.108	35.6573	1221.9	1956.09	77.6898	0.0237174	0.224379	198.533	0		457.14	23185.2	209.77	31.6375	1271.54	2702.78	50.7968	0.0185467	0.169137	158.324	0
460.863	23278.4	282.044	40.4716	2480.63	2429.75	77.3363	0.0301885	0.189675	437.879	0		410.801	21992.8	58.9702	8.21964	285.121	2001.83	16.7124	0.00372585	0.205213	38.7171	0		441.144	22780.8	225.335	32.6258	2014.87	2338.63	61.5769	0.0218042	0.188634	185.297	0		460.889	23279	236.931	36.157	1078.53	2533.45	61.4902	0.0209481	0.181922	280.513	0
476.842	23673.8	232.7	33.7351	763.923	2129.27	74.514	0.024907	0.223947	467.808	0		412.935	22049.2	57.2672	8.00989	191.295	1679.93	19.6389	0.00361825	0.245804	77.1815	0		444.906	22876.6	55.648	8.14196	532.425	2847.35	12.71	0.00538468	0.156253	17.8333	0		476.878	23674.7	207.744	31.8914	621.639	2546.19	55.7506	0.0183676	0.187291	291.682	0
506.009	24378.8	73.0547	10.8046	895.247	2553.55	21.2578	0.00781939	0.198159	20.5251	0		416.848	22152.1	761.617	106.89	5130.96	1960.15	226.87	0.0481205	0.212661	1886.83	0		454.885	23128.7	134.515	19.7949	555.98	2192.81	39.4327	0.0130161	0.207444	106.624	0		506.046	24379.7	89.4767	13.9496	1240.26	2738.79	24.302	0.00791104	0.18477	21.6226	0
522.412	24766.4	78.4637	11.7598	151.633	2623.57	22.997	0.00839834	0.199122	150.757	0		422.86	22309.4	195.364	27.4948	864.033	2681.59	43.1004	0.0123435	0.15769	132.735	0		457.143	23185.3	117.853	17.2572	1075.14	2907.01	26.8692	0.0114039	0.157255	42.8364	0		523.374	24788.9	182.093	28.9403	1333.18	2391.01	58.8412	0.0160997	0.218893	108.759	0
523.332	24788	304.208	45.6589	3908.82	2205.72	106.468	0.0325608	0.237261	182.047	0		438.848	22722.1	486.999	69.4617	6592.1	2246.32	134.153	0.0307695	0.195363	512.933	0		460.893	23279.1	327.922	48.277	3474.36	2521.28	87.0885	0.0317309	0.182801	340.229	0		535.372	25068.4	149.996	23.9015	889.001	2875.83	41.465	0.0132618	0.186162	78.6503	0
535.323	25067.2	341.004	51.3101	8237.04	2488.16	109.721	0.0364993	0.215148	195.399	0		441.107	22779.8	519.272	74.005	10664.5	2430.11	136.126	0.0328086	0.181517	396.321	0		476.874	23674.6	331.799	49.1093	937.274	2378.26	95.6876	0.0321059	0.200514	675.907	0		537.384	25114.9	103.164	16.4754	1002.07	3145.71	26.0621	0.00912121	0.170831	35.935	0
537.347	25114	248.67	37.6049	5646.68	2564.37	77.8281	0.0266163	0.209544	107.254	0		444.845	22875	176.241	25.2261	597.985	2547.35	43.4095	0.0111352	0.17463	154.748	0		506.037	24379.5	80.252	11.9546	1281.29	2634.46	23.1087	0.00776546	0.192083	17.1909	0		547.378	25344.8	44.7784	7.11753	94.7279	2898.33	12.5499	0.00395906	0.188859	76.3328	0
547.331	25343.7	208.076	31.3993	1162.26	2948.71	58.5927	0.0222713	0.185617	389.092	0		454.831	23127.3	139.862	20.0421	1316.1	2645.55	35.0093	0.00883672	0.171923	54.1741	0		522.444	24767.2	138.67	20.6232	328.276	2638.6	40.9169	0.0134182	0.198001	206.109	0		549.39	25390.8	241.142	38.4441	3702.84	2965.74	67.0005	0.0213205	0.185246	109.874	0
549.367	25390.3	426.558	64.7089	3535.32	2277.83	155.311	0.0456565	0.24118	402.543	0		457.102	23184.3	204.506	29.2279	1601.97	3094.08	44.2586	0.0129211	0.147734	118.161	0		523.366	24788.8	462.375	68.6786	6015.77	2155.12	167.439	0.044741	0.242848	265.249	0		568.065	25814.1	112.789	18.1447	651.527	3201.78	30.3599	0.00997215	0.177422	61.3523	0
550.483	25415.8	189.976	28.8058	1701.7	2532.77	61.6394	0.0203341	0.217344	109.646	0		460.837	23277.7	465.628	66.9306	3074.56	2675.28	114.962	0.0294193	0.172257	875.053	0		535.363	25068.1	604.6	90.3133	24888.6	2621.49	187.311	0.0585031	0.204221	299.753	0		650.014	27594	101.02	17.1844	445.893	2917.27	35.717	0.00893164	0.222816	84.5852	0
551.379	25436.3	118.313	17.9111	1019.57	2365.74	41.6795	0.0126636	0.233068	50.2685	0		476.827	23673.4	199.756	29.1656	608.65	2383.82	57.3711	0.012621	0.200027	282.906	0		537.373	25114.6	421.701	63.0302	7310.85	2411.31	140.16	0.0408052	0.222855	244.909	0		665.999	27927.8	278.422	47.6894	903.745	2879.39	103.336	0.0246166	0.231299	636.813	0
563.371	25708.4	53.2081	8.14178	280.297	2471.65	18.2267	0.00569512	0.227934	36.1658	0		505.982	24378.2	125.53	18.5257	1156.57	2924.43	31.714	0.00793123	0.173019	46.5046	0		547.359	25344.4	361.494	54.0258	1215.91	2382.28	124.527	0.0349794	0.229763	914.133	0		672.009	28052.2	60.8917	10.4752	257.373	3341.78	19.3437	0.00538371	0.201093	52.0131	0
568.014	25813	115.082	17.6795	1022.27	2603.81	37.7197	0.0123178	0.218147	48.4453	0		522.413	24766.4	268.007	39.7209	1284.94	2609.82	79.4051	0.0169332	0.200172	440.364	0		549.384	25390.7	830.932	124.066	7461.37	2282.97	300.408	0.0804037	0.240645	1164.24	0		681.97	28257.3	102.202	17.7789	270.386	3104.48	35.949	0.00903616	0.219673	144.186	0
616.093	26871.7	47.615	7.57797	924.619	2364.26	19.5892	0.00509646	0.260586	10.3449	0		523.34	24788.2	291.988	43.1991	1150.02	2267.99	99.6694	0.0184484	0.230751	392.396	0		551.42	25437.2	195.104	29.1315	2118.06	2084.12	76.3512	0.0188789	0.264582	76.9493	0		686.415	28348.3	51.3073	8.90339	265.516	4801.57	12.058	0.00453631	0.142956	31.2233	0
671.972	28051.5	99.7499	16.682	325.189	2898.79	36.7252	0.0106767	0.231811	120.183	0		535.318	25067.1	269.66	38.8378	2663.11	3092.86	69.5726	0.0170376	0.173082	182.938	0		561.375	25663.3	89.9579	13.3594	389.364	3109.83	25.2103	0.00870463	0.180516	70.0963	0		688.003	28380.7	47.562	8.33877	196.702	2431.37	21.5887	0.00420517	0.282969	51.2015	0
686.378	28347.5	61.3869	10.4065	386.274	4147.75	16.6143	0.00657053	0.165482	32.1139	0		537.334	25113.7	246.341	35.1511	4171.04	3045.41	65.3076	0.0155643	0.176441	106.734	0		563.406	25709.2	116.41	17.4055	258.384	2000.44	49.106	0.0112642	0.281642	202.474	0		700.454	28633.9	43.1637	7.65974	143.977	4452.59	11.3398	0.0038163	0.157314	42.9643	0
687.966	28380	78.5305	13.3374	264.618	2075.85	41.7706	0.00840549	0.331415	113.712	0		547.318	25343.4	112.284	16.1015	237.423	3194.69	28.9805	0.00709433	0.171321	200.262	0		568.057	25813.9	83.8225	12.5835	1352.64	2534.44	28.7725	0.00811094	0.224135	20.222	0		702.422	28673.6	86.1933	15.2734	630.274	5371.88	19.0597	0.00762074	0.130759	37.6291	0
698.376	28591.8	59.4715	10.0166	462.794	5214.62	13.4483	0.00636552	0.133927	23.037	0		549.352	25389.9	350.318	50.3202	3885.42	2597.67	111.805	0.0221338	0.211479	306.357	0		616.111	26872.1	63.175	9.67445	748.554	2162.5	28.2124	0.00611303	0.284907	23.5497	0		712.446	28875.5	61.9321	11.2151	137.292	4649.43	15.5604	0.0054757	0.153233	85.8692	0
700.387	28632.5	75.0542	12.9455	418.278	4382.03	19.6142	0.00803341	0.159832	44.8721	0		550.464	25415.4	119.394	17.1264	395.297	2367.32	41.512	0.00754357	0.232526	132.949	0		672.012	28052.3	83.274	13.1199	237.929	2374.26	37.4683	0.00805787	0.283041	120.382	0		714.435	28915.4	94.5097	17.1086	425.277	5047.58	23.0179	0.00835603	0.14154	70.5085	0
702.369	28672.6	154.494	26.6762	3421.85	4217.43	42.8614	0.0165362	0.166539	44.527	0		551.371	25436.1	111.307	15.9975	443.379	3527.5	27.1119	0.00703259	0.156307	86.4249	0		686.419	28348.4	100.641	16.0983	1037.4	4533	26.2968	0.00973839	0.151427	30.8227	0		716.417	28955.1	56.3774	10.2441	749.489	4482.21	14.9211	0.00498458	0.159836	15.3079	0
710.37	28833.8	47.6103	8.26132	117.362	3892.85	14.1911	0.00509595	0.182481	65.74	0		568.01	25812.9	223.794	32.2465	1052.29	2965.16	64.5596	0.0141398	0.191561	205.208	0		687.986	28380.4	87.229	14.0526	196.502	2159.81	44.2303	0.00844057	0.31854	183.106	0		724.426	29114.9	72.6068	13.3227	309.744	5168.45	17.1529	0.0064195	0.140163	49.019	0
712.391	28874.4	111.448	19.4921	242.213	4668.34	28.0341	0.0119288	0.152601	151.558	0		649.956	27592.7	85.5618	12.8565	229.303	2486.78	35.1653	0.00540596	0.261365	126.07	0		698.44	28593.1	116.021	18.8614	232.034	4205.63	32.2752	0.0112266	0.166073	170.377	0		726.447	29155.1	53.0488	9.74445	158.828	4687.22	13.7066	0.00469029	0.154985	57.6849	0
714.385	28914.4	175.295	30.7763	1498.57	4093.22	50.8011	0.0187627	0.174529	145.274	0		665.93	27926.3	140.51	21.3143	278.784	2673.29	55.2573	0.00887766	0.249105	279.965	0		700.445	28633.7	152.763	24.5152	217.083	4511.15	39.9704	0.0147818	0.15527	357.532	0		728.441	29194.7	134.711	24.574	647.594	4371.15	37.7148	0.0119104	0.166647	101.159	0
716.385	28954.4	157.134	27.6682	2288.18	4445.35	42.5125	0.0168188	0.161154	59.6358	0		671.946	28050.9	178.183	27.1629	674.518	3912.22	49.3729	0.0112579	0.171756	163.82	0		702.42	28673.6	274.761	44.6195	1980.95	4301.12	75.7091	0.0265868	0.163311	313.46	0		736.409	29352.4	32.9087	6.11332	199.044	3942.33	10.3303	0.00290961	0.186795	19.2765	0
722.373	29074	37.4669	6.64341	139.36	3077.76	14.6001	0.00401026	0.234707	42.0523	0		686.366	28347.3	77.9039	11.8889	483.057	4224.56	20.4381	0.00492212	0.16247	36.4574	0		712.466	28875.9	236.958	38.9522	457.542	4862.16	59.5767	0.0229289	0.146533	496.026	0		738.419	29392	40.7884	7.661	288.332	3539.99	14.1635	0.00360628	0.208594	20.931	0
724.368	29113.7	130.381	22.9188	871.105	3524.61	44.7585	0.0139553	0.205517	96.4967	0		687.929	28379.2	69.4941	10.6682	302.335	2971.74	25.9858	0.00439077	0.23149	62.4272	0		714.439	28915.5	365.345	60.4303	2703.82	4449.14	100.347	0.035352	0.160579	487.784	0		750.422	29627.6	59.7501	11.2445	227.816	4651.21	16.1153	0.00528277	0.161339	52.7254	0
726.386	29153.9	143.771	25.4625	781.476	4729.22	37.9565	0.0153885	0.153595	164.596	0		698.364	28591.5	44.677	6.93713	190.532	4207.73	12.0596	0.00282278	0.165972	32.2428	0		716.442	28955.6	304.524	50.3117	2232.96	5061.52	74.7958	0.0294668	0.141547	174.089	0		752.408	29666.4	40.4981	7.65906	60.1144	6648.05	7.72661	0.00358062	0.113177	73.1402	0
728.392	29193.7	291.735	51.3093	7457.44	4324.7	82.8096	0.0312257	0.168426	142.841	0		700.381	28632.4	76.9681	11.9235	408.369	4219.68	21.0489	0.00486299	0.165979	45.8338	0		724.413	29114.6	210.834	35.0422	677.474	3467.3	73.366	0.020401	0.208927	335.603	0		877.062	32006.8	134.143	28.7708	632.837	4190.04	50.5691	0.0118602	0.209321	119.299	0
730.406	29233.7	74.6021	13.1854	413.371	5500.82	16.9753	0.00798502	0.132781	38.8754	0		702.352	28672.2	71.6708	10.9847	528.128	4336.41	18.9431	0.0045283	0.161966	31.2354	0		726.439	29154.9	280.5	46.8077	1343.45	4320.65	81.6945	0.0271422	0.168132	593.76	0		893.041	32294.4	152.41	33.2008	786.877	5235.73	47.8237	0.0134753	0.170567	170.741	0
734.392	29312.5	58.1114	10.4443	122.204	4076.82	17.3115	0.00621993	0.180138	91.8493	0		712.395	28874.5	103.812	16.2448	433.605	4646.03	26.6254	0.00655902	0.153334	73.7045	0		728.444	29194.8	622.117	102.441	12314.8	4536.92	174.279	0.0601981	0.160559	430.389	0
736.386	29351.9	106.383	19.152	516.029	3739.88	35.2741	0.0113866	0.196901	92.618	0		714.378	28914.2	101.443	15.6936	578.926	3910.09	30.5128	0.0064094	0.182701	55.2987	0		730.459	29234.7	167.716	27.5749	774.937	5206.8	40.5762	0.0162288	0.140289	101.625	0
738.379	29391.2	135.796	24.2838	2762.21	3643.17	46.3267	0.0145349	0.202675	46.0706	0		716.369	28954.1	81.2162	12.589	644.929	6944.42	14.1891	0.0051314	0.103157	24.9848	0		736.415	29352.5	168.645	28.3901	709.498	3622.18	57.8633	0.0163187	0.203307	185.679	0
740.378	29430.6	132.8	23.9736	4011.4	4051.28	41.9921	0.0142142	0.182752	23.8827	0		724.358	29113.5	39.6239	6.25706	44.2742	3566.66	13.0523	0.00250351	0.203091	113.217	0		738.424	29392.1	205.776	34.6574	1369.3	3505.48	72.9495	0.0199116	0.210648	195.169	0
742.397	29470.3	79.154	14.1127	679.477	5372.64	18.6386	0.00847223	0.138181	27.1638	0		728.383	29193.5	107.565	17.0065	548.773	5046.76	25.836	0.00679618	0.144327	59.7725	0		740.431	29431.7	285.419	47.98	4298.23	4369.03	85.0141	0.0276181	0.169473	194.654	0
748.371	29587.5	67.5787	12.3649	201.96	3792.44	22.4586	0.00723327	0.197332	83.8931	0		738.353	29390.7	57.4247	9.01008	201.015	4688.42	15.0371	0.00362821	0.157484	45.3671	0		742.472	29471.8	174.646	29.1013	822.951	4758.98	46.939	0.0168993	0.156015	110.144	0
750.381	29626.8	196.225	35.8009	2911.71	3922.1	63.6606	0.0210029	0.191322	140.116	0		750.364	29626.5	66.5089	10.6482	216.608	4491.34	18.4942	0.00420216	0.167069	58.2391	0		745.442	29530.1	58.0565	9.66921	127.088	5039.13	14.6283	0.00561775	0.147931	80.1665	0
752.373	29665.7	152.307	27.6933	1126.5	3603.47	53.6638	0.0163022	0.208791	109.081	0		752.383	29665.9	46.5868	7.46042	64.5561	5782.4	9.96009	0.00294345	0.130116	91.0793	0		748.421	29588.5	127.422	21.5684	248.918	3540.31	44.8492	0.0123298	0.2114	223.967	0
754.374	29704.8	93.2227	16.9704	366.562	3914.38	30.0214	0.00997807	0.192719	84.5035	0		876.985	32005.5	133.194	23.6905	585.144	4729.24	44.7646	0.00841544	0.185439	117.756	0		750.426	29627.7	341.625	57.7242	2823.33	3665.46	117.952	0.0330568	0.204729	308.283	0
755.387	29724.5	34.2109	6.28107	64.7714	3814.85	11.4223	0.00366176	0.198012	66.4055	0		892.964	32293.1	71.8493	12.8692	352.972	5209.37	22.5811	0.00453957	0.171415	64.443	0		752.419	29666.6	251.454	42.7833	808.178	3556.43	89.2494	0.0243315	0.211566	273.628	0
762.394	29860.8	35.2885	6.43388	307.195	4160.42	10.8538	0.00377709	0.183249	14.9095	0														754.42	29705.7	183.525	31.1205	951.985	3839.35	61.9894	0.0177585	0.196497	194.159	0
764.381	29899.3	103.589	18.8623	690.222	5017.39	27.6301	0.0110876	0.152346	58.6808	0														756.455	29745.3	65.9217	11.0626	125.4	4906.56	17.541	0.0063788	0.154172	124.577	0
766.378	29937.9	135.546	25.1674	2243.95	3612.81	49.6331	0.0145081	0.212128	53.9466	0														759.45	29803.6	49.7598	8.33909	315.579	6317.33	10.2398	0.00481492	0.120217	20.9928	0
768.377	29976.6	68.6571	12.7523	322.898	5330.98	17.1834	0.00734869	0.144134	46.4416	0														762.439	29861.6	57.748	9.74365	351.374	4046.46	18.2423	0.00558789	0.188421	29.9846	0
778.381	30169.2	38.3955	7.09116	51.3864	5113.31	10.0636	0.00410965	0.152226	93.9078	0														764.429	29900.2	170.104	28.9276	950.537	4184.07	54.5593	0.0164598	0.1827	224.878	0
780.37	30207.4	43.6556	8.21012	96.1703	4390.01	13.2705	0.00467266	0.17776	75.3045	0														766.421	29938.8	247.629	42.2884	2711.45	3864.33	85.5913	0.0239614	0.198332	263.548	0
877.029	32006.3	41.845	8.89382	405.69	3999.14	16.6214	0.00447887	0.219305	19.0414	0														768.421	29977.4	110.897	19.0281	601.748	4695.03	32.0832	0.0107307	0.163667	67.9626	0
893.006	32293.8	45.3267	9.84025	319.371	4755.05	15.5126	0.00485153	0.187802	27.904	0														771.415	30035.2	36.1894	6.00743	298.897	5008.93	9.33119	0.0035018	0.154008	12.6373	0
																								780.431	30208.6	71.6474	12.4829	522.514	4226.79	22.8166	0.00693285	0.184639	35.4685	0
																								781.435	30227.8	62.0381	10.7273	364.954	4471.61	18.4335	0.00600302	0.174755	36.2144	0
																								783.427	30265.9	50.952	8.8948	158.748	5151.6	13.3107	0.00493028	0.152075	50.1235	0
																								893.041	32294.4	34.3212	6.85791	255.98	4588.92	12.0692	0.00332104	0.194608	18.7229	0
																								1109.58	35963.4	42.251	10.8072	634.447	5883.58	16.6247	0.00408835	0.188588	12.8648	0

[truncated: 6 more sheets: Thin_LantATCC29479, Thin_Lant76, Thin_Lcap55, Thin_Lgum3211, Thin_LenzDCA, Thin_LenzC3]
